# Supplementary material for: ATAD5 promotes replication restart by regulating RAD51 and PCNA in response to replication stress
Source: Nat Commun. 2019 Dec 16;10:5718. doi: 10.1038/s41467-019-13667-4 (PMC6914801; doi:10.1038/s41467-019-13667-4)
Supplement: Supplementary file 4 — Source Data [file 41467_2019_13667_MOESM4_ESM.xlsx]

## Sheet: Fig 1D
	U2OS
			si-Ctrl			si-ATAD5
		#1	#2	#3	#1	#2	#3
	Mock	12.4294	18.6047	13.1148	13.5922	17.9825	16.2698
	HU	36.032	26.667	30.544	48.3721	37.218	35.8871
	HeLa
			si-Ctrl			si-ATAD5
		#1	#2	#3	#1	#2	#3
	Mock	18.705	16.6667	13.5135	17.3913	11.0738	17.8571
	HU	32.636	26.937	28.365	44.0594	34.4948	37.2549

## Sheet: Fig 1E
			Auxin-			Auxin+
		#1	#2	#3	#1	#2	#3
	Mock	13.6364	17.7083	13.9175	11.0738	16	22.9167
	HU	18	16.4706	23.21	30.2817	29.6482	29.2929

## Sheet: Fig 1F
si-Ctrl	si-Ctrl, HU	si-ATAD5	si-ATAD5, HU
11.4321	13.4407	14.2857	23.1469
16.9176	17.487	25.1444	5.14286
4.89057	3.19443	11.1429	9.43829
2.02029	4.58029	24.2874	8.14286
5.43614	15.4391	8.85714	15.055
8.02043	6.28571	8.86171	24.9161
10.8909	3.44043	10.3016	13.2926
12.8699	2.28571	25.1444	19.2904
15.4286	12.8857	23.4286	13.3133
10.8571	7.76171	7.73543	5.58786
10.0041	13.4286	8.02043	12
19.2194	16.5739	20.002	8.61414
16.5936	14.2971	4.01014	5.58786
6.29214	1.738	9.42857	15.482
10.5869	6.85714	7.14857	8.58214
8.29057	8.87557	2.85714	9.43829
28.8586	10.2857	4	5.16071
6.86314	11.839	2.57143	12.5463
8.57614	15.4286	9.14729	6.06086
9.71843	2.02029	5.43614	12.8643
2.57143	6.31157	12.2857	8.32129
12.9079	13.1429	8	8.66729
12.0136	12.299	15.1456	19.8813
7.47786	8.86171	23.1446	20.8551
10.3214	13.4559	19.437	13.3133
16.0637	13.146	11.7177	10.7143
2.30357	14.1046	17.438	5.637
12.5714	14.2886	2.87143	7.82071
8.28571	14.2886	20.0184	3.03043
8.86171	13.146	26.2919	5.16071
5.43614	8.04586	23.7143	8.61414
6.91057	4.58029	8	6
16.3257	6.57143	3.14286	10.0051
25.2223	15.1671	6.16771	15.0244
13.7884	7.47786	17.438	14.2011
9.14729	3.15586	7.434	1.71429
11.5564	14.8571	28.4641	1.35529
7.71957	20.002	18.3947	4.73371
13.1707	12.8699	16.8596	18
19.481	6.86314	14.0263	5.58786
14.5966	9.183	9.752	6
16.3257	5.17457	7.434	2.18529
19.162	6.02714	5.72143	9.42857
5.74286	10.0041	10.5753	9.25157
12.6006	3.42857	13.146	14.5966
10.0367	7.45057	15.8797	13.821
14.0466	21.1449	11.1466	15.0244
9.73114	1.42857	13.7143	12.5463
19.177	12	14.5826	9.51586
10.3214	13.7261	24.0271	5.01629
17.797	4.37057	15.4313	10.2946
17.2284	6.00686	8.30543	3.03043
18.5714	11.8011	10.5714	4.37057
12.8857	14.0117	4.85714	9.16186
6.02714	10.7096	9.43286	25.7464
9.14286	4.57143	13.4407	17.1643
4.85714	10.1459	19.145	15
19.766	7.434	10.4783	16.911
19.4474	17.5779	4.58029	1.71429
11.7283	13.6217	17.4286	12.4286
18.5911	13.7914	12.2157	17.1481
6.57143	2.57143	7.73543	24.4323
14.5966	10.2897	13.0117	22.3516
9.73114	20.2857	13.6217	12.8643
8.61414	6.28571	10.633	3.85714
16.0101	4.29529	15.841	14.1429
9.43286	2.814	7.00443	10.7486
20.6684	6.05414	11.0399	12.8857
12.299	18.0204	4.28571	12.8643
12.5747	3.45229	4.37057	14.5777
15.4391	8.59043	6.72486	9.43829
8.57614	7.45057	8.02043	6.13614
13.7619	9.58314	6	10.2946
7.76171	5.78529	8.02043	10.7229
9.43286	6.34386	12.6523	8.57143
23.4564	5.74986	16.0916	3.88086
20.3179	9.78129	10.9507	12.4949
10.8721	16.9249	5.77814	12.4286
6.29214	5.89014	2.57143	21.4671
8.86171	12.0034	4.89057	11.1757
15.1859	11.4856	4.85714	17.5714
18.5803	2.30357	10.8721	21.0393
19.177	2.91371	23.4286	16.7143
10.3016	12.2724	18.009	11.1511
17.2591	1.45686	6.00686	7.29829
20.0326	18.3214	24.0017	13.8807
15.7377	4.98971	10.3016	23.1469
7.16571	22.3021	4.607	21.4329
13.5043	4.28571	5.43614	24.1867
10.8571	2.63414	10.2857	8.18786
8.02043	4.86557	14.8681	8.58214
9.183	18.2857	20.5794	16.7637
7.516	3.71429	4.57143	13.2857
10	25.7714	10.0041	21.9243
9.214	12.8603	10.8609	13.721
6.57757	9.71843	10.5753	13.2926
17.4496	1.42857	12.8603
27.7673	5.43614	2.57143
14.3114	7.16571	11.7177
7.73543	8.59043	7.73543
11.1757	16.3257	9.78129
22.4026	14.9257	20.5734
16.5813	12.0034	10.633
14.3114	10.349	21.7311
28.4297	21.459	25.4301
18.9111	13.2541	17.2591
11.4607	3.44043	12.0136
8.33	4.37057	16.0637
5.45857	17.4496	7.00443
2.28571	9.43286	8.04586
8.57143	6.88086	22.0667
9.71843	6.28571	9.16071
12.6006	9.42857	15.1859
16.3483	12.9363	4.37057
12.2857	6.34386	16.8959
12.5844	4.57143	11.7456
16.0407	3.14286	14.6161
12.5747	18.1446	25.443
25.7286	9.78129	6.57757
16.2957	15.5577	4.57143
21.4361	7.434	6.67
4.85714	4.01014	6.85714
17.2023	14	3.42857
28.1179	8.89857	4
8.02043	6.06086	22.5877
7.73543	20.906	11.7699
15.1456	13.4286	5.43614
5.17457	4.32357	4.607
	8.86171	17.466
	2.02029	4
	19.481	12.8571
	7.434	10.0041
	8.59043
	5.45857
	11.4429
	4
	18.3414
	17.2284
	3.25771
	4.89057
	2.71057
	5.72143
	14.8599
	7.42857
	4.28571
	6.57757
	8.57614

## Sheet: Fig 1H
si-Ctrl	si-ATAD5	si-Ctrl, HU	si-ATAD5, HU
10.7612	10.2966	13.759	11.8833
10.8783	12.0749	14.0108	14.8286
11.9657	16.0516	15.3021	11.7122
11.1293	18.6887	16.0087	11.6589
13.0606	11.5653	15.6047	11.452
10.6726	12.3305	14.666	11.6347
13.4521	10.242	14.7061	11.4761
15.0884	12.8204	16.3492	12.1099
12.4054	20.0529	12.852	10.5898
14.7773	12.0867	15.5922	10.7066
13.2784	10.3126	18.9336	11.5398
11.9018	11.0869	17.7431	13.2437
15.6761	10.5268	19.0198	13.9702
11.3992	12.9718	17.0837	11.8546
12.5926	12.4948	11.3637	12.4847
12.1176	10.1493	15.8163	14.6856
16.7447	12.3284	14.5469	14.767
13.878	11.1475	15.0807	13.9916
12.981	16.7957	21.1133	14.3955
15.91	11.5566	19.7697	12.2484
12.4633	11.2377	19.5197	13.0375
12.4455	14.3594	12.7961	13.0821
12.0067	12.4834	17.2809	11.8332
12.4562	15.2202	15.9911	14.4859
13.0995	17.8063	15.6052	14.6923
14.5853	11.5631	15.7356	14.0626
17.523	14.5589	48.1508	14.3895
13.1786	11.5579	12.4526	12.2276
11.0224	12.1846	13.7434	12.7378
12.6736	12.1213	14.1125	11.614
14.8638	11.248	13.5215	14.2177
13.637	13.9288	20.189	33.5205
12.7943	12.5558	22.292	12.408
16.9025	14.2663	14.1296	11.9766
21.3019	12.2734	12.6536	12.055
16.379	12.6545	17.7785	11.8583
14.5224	11.125	18.1302	13.438
13.6296	12.5797	14.0308	12.8888
15.7247	13.455	15.1128	15.8855
11.4345	14.4248	16.4776	14.662
13.7632	12.0612	15.4094	15.0252
15.1718	12.8283	15.2619	11.8392
16.9908	11.1902	17.0691	11.2832
13.627	13.1228	28.5025	12.4166
16.8732	10.9591	16.1067	11.9031
14.0763	12.9058	20.0337	12.0383
14.045	14.3746	14.9926	13.8518
13.6017	12.2142	16.3285	11.6307
25.466	12.8724	14.7616	12.4588
13.095	13.0071	14.5183	13.2595
12.0684	11.403	17.3883	16.1267
10.5345	11.5486	14.6546	14.5704
10.058	11.0563	14.0828	13.1141
14.575	14.1419	16.3309	11.4222
12.3639	10.8656	14.5374	19.2321
12.5824	10.6074	15.0833	11.9155
13.0217	12.3077	19.517	15.5864
12.3372	11.8073	18.2377	13.4613
14.8275	11.56	19.859	12.9929
15.7718	14.1916	15.3049	12.0295
14.9741	11.8421	14.0288	12.8029
13.5115	14.3278	16.0786	12.8872
12.5785	12.539	35.8963	19.9082
14	16.2384	13.8983	16.9836
14.1429	12.7788	20.0378	11.9271
13.9393	11.7059	15.5883	16.5935
12.8746	17.7703	16.555	14.3083
13.2892	12.6116	16.2566	15.2278
15.8947	10.8861	14.6677	11.8716
12.9565	10.708	22.6761	16.2487
12.709	17.2502	27.508	13.5789
13.694	12.5915	14.4001	12.5371
11.9223	14.6928	13.8299	12.845
11.4535	12.5007	14.2951	13.7884
14.4794	13.6153	14.0845	21.2459
14.4548	14.7804	14.9604	12.1168
12.4932	9.62075	16.6812	13.2326
11.5669	12.5325	22.3522	12.7605
14.6703	12.2945	14.1275	14.9332
15.8442	11.0122	13.5069	16.3116
13.2144	14.1599	18.4983	12.0312
12.3355	13.4783	16.3739	22.7135
15.7458	10.5778	19.934	14.2283
14.0557	10.8015	15.1221	13.3388
14.7646	10.7744	17.532	12.4766
14.5109	12.5493	17.7883	20.9742
15.3768	14.0484	15.3196	21.1938
15.3083	13.9436	19.0981	11.9047
14.7414	13.5064	20.3675	12.8542
12.3804	11.5567	28.0422	15.8274
15.5053	10.7425	15.335	14.0125
14.6484	13.8082	18.6413	15.6511
14.1194	13.3657	15.8707	13.1988
13.0877	12.3841	18.4333	13.2568
15.6049	11.5608	15.9921	12.3656
14.0561	14.8516	30.2737	14.5705
14.9115	12.1635	18.8674	10.0137
10.9135	11.0793	13.4352	12.1858
14.557	11.7119	24.4583	15.3962
14.2485	10.9756	16.5653	13.8508
13.9163	12.8748	15.9951	13.6135
14.5811	12.3052	15.0383	14.3209
14.9147	13.3299	19.1208	13.7404
14.3753	12.9988	22.0268	12.9727
15.4099	10.6553	13.115	11.2764
13.5729	11.5737	16.6915	12.9529
13.2809	11.6348	14.5061	11.9266
14.4463	12.2036	18.4275	12.7139
14.3048	12.2631	14.1754	13.2773
16.1335	16.811	16.6453	12.6855
11.8307	11.6927	15.6885	17.4247
13.8789	13.1835	14.9047	15.0002
13.8407	10.5649	12.8129	13.2735
13.0779	12.1383	22.8013	12.5934
10.9552	11.695	14.611	12.9875
14.034	12.1862	13.3942	15.136
15.7503	10.7131	14.6364	12.8414
14.1051	11.8963	11.0008	13.9753
14.6182	14.283	46.8697	14.3656
14.6573	13.2965	20.78	12.808
13.3168	10.7422	16.0723	12.5636
12.9613	11.1594	17.1621	15.2123
17.5188	11.6415	17.3427	12.9634
14.8295	12.5993	14.2144	13.777
15.7123	10.7029	12.9069	9.73717
15.0843	11.7904	14.3872	11.3894
14.4628	11.3886	13.058	12.5435
11.8881	10.6607	13.8437	14.7197
11.6987	12.441	15.1319	13.2459
12.5145	12.2286	14.3969	14.1949
11.5586	11.2567	13.8184	14.2222
15.201	13.9356	13.0501	10.5585
13.032	10.9208	19.5846	12.4976
13.8101	8.48801	14.7817	14.0094
13.4013	10.6792	14.6267	13.4735
15.0401	11.1567	12.0427	14.1784
14.7095	11.7096	14.4183	13.8568
11.6658	12.1953	16.1972	14.5086
11.3263	12.8406	13.4077	12.6654
11.2098	11.9111	13.7784	14.3489
12.3539	10.5677	22.7504	12.9505
12.7587	9.26657	13.851	13.7256
14.8386	10.7034	16.5629	15.1802
12.7451	11.5826	14.3378	13.7564
16.8487	10.9547	15.1719	10.8855
13.0707	11.5066	14.9782	12.4253
13.3999	11.3686	15.3705	13.3169
13.9251	11.8904	17.824	11.8352
14.6777	10.3325	17.807	16.3077
13.4202	12.7243	14.0604	11.131
13.2016	11.5185	11.7859	39.1552
14.4119	10.9119	14.9677	18.0584
13.6522	10.2842	18.5771	16.1757
14.1699	14.2285	16.9931	13.1966
14.0128	13.4906	16.4542	14.9802
13.6903	12.4017	15.0777	12.2615
15.1463	12.0201	15.9633	13.0754
13.3686	11.3354	17.6156	14.3731
12.9781	11.3714	14.8918	13.0201
15.2445	12.7317	11.347	12.3039
15.317	11.7566	13.8167	13.8126
15.3252	13.8062	15.6859	12.7642
12.9537	11.9058	15.1439	15.146
15.083	11.7772	14.8213	12.9142
14.5583	12.1443	14.3017	15.6208
14.0082	13.8678	14.3588	14.5537
12.5482	11.383	13.9149	14.7074
9.69137	11.5095	19.6692	14.0134
12.8955	10.2405	16.7377	14.8589
14.734	20.0711	14.2098	14.3196
16.3103	11.0236	15.2795	15.9454
12.2321	10.966	17.0098	12.0633
13.7631	16.0841	14.5477	16.5944
13.5084	12.7873	16.2564	14.4064
14.6315	11.5338	14.8073	13.0998
14.0681	12.7022	18.2701	14.3865
14.1231	12.0809	14.936	11.3011
14.1082	10.7876	14.6263	13.674
13.9537	22.552	15.6135	12.5785
13.7535	11.7402	17.9108	13.4706
14.3041	12.4958	14.6752	14.3142
13.1574	15.1852	17.7814	13.4173
10.9297	13.5508	14.9243	14.4093
15.3091	12.2746	16.3154	13.6547
11.1976	13.5309	12.7085	12.0689
12.9118	13.2254	16.6256	13.0949
12.405	12.8677	13.1837	13.2635
13.0846	10.5568	14.8331	11.5187
13.4362	11.3891	14.7879	12.0856
11.5446	10.5451	13.6043	10.5351
11.5514	12.1239	8.76978	10.5732
11.3094	9.778	15.1605	12.2632
14.7005	13.7056	13.6376	12.4074
18.5023	12.5297	17.5227	11.1985
14.8564	13.0339	14.6766	14.0693
14.2165	14.0721	15.8275	11.4414
14.6868	11.6522	17.5845	12.7045
17.2338	10.1217	16.6323	14.8509
13.4431	11.619	14.6929	10.9679
12.7337	11.6057	12.9833	13.8856
11.9574	15.6382	15.7546	12.3819
10.6122	13.8022	15.7417	12.1172
13.2425	10.7373	14.1916	11.7028
13.5983	11.5252	12.6366	14.3775
17.3986	10.271	12.8855	12.2461
14.2745	12.2339	14.6319	14.9844
13.9439	18.4295	13.3782	11.4878
14.3854	11.8215	14.6379	13.2917
13.6795	13.2026	16.1064	14.2218
18.0003	12.8726	17.1774	13.7569
11.0164	10.7863	15.6823	14.2509
11.8567	11.4344	14.9427	13.8252
13.0969	23.4991	15.3926	11.2873
14.5917	10.516	15.04	15.0984
16.3297	12.4613	14.9789	11.5129
14.8495	9.70455	15.5704	15.5453
11.7834	9.45357	20.4403	13.2331
15.2812	10.5824	26.2662	12.4315
12.9386	12.4265	12.746	13.94
10.735	11.7598	14.2751	13.0713
13.1951	12.1187	23.8382	11.3758
12.1199	14.441	14.8805	13.135
12.0082	13.0972	16.6995	13.3647
12.3746	13.4825	17.7914	12.014
8.88955	11.6776	13.1479	11.1452
11.4997	14.5604	17.7921	14.7729
9.19391	10.964	15.0073	14.7653
10.6211	12.6639	18.5984	11.7508
13.3127	13.601	19.6192	13.5626
9.97661	10.5549	18.8416	11.5159
10.4051	10.2995	14.7022	14.3662
13.7277	12.6916	16.5575	12.5686
12.567	13.2557	13.7687	11.0117
10.3476	12.1323	15.0139	12.5509
13.29	11.2968	36.1407	11.4662
12.1196	12.2791	14.6329	11.0465
13.1464	12.2583	14.2116	11.9396
12.6937	11.6677	15.1891	13.2648
13.1418	12.6432	15.8761	12.9431
13.1066	10.9909	16.1009	10.8493
11.6328	11.6769	14.5227	9.41242
11.9847	12.211	13.545	12.9166
11.1408	11.6885	12.8808	13.8515
13.9599	12.0186	13.3676	12.3752
12.6239	12.2707	38.9742	11.7385
11.542	10.8394	14.3213	10.7735
12.2715	11.7433	11.588	10.3815
10.6463	9.82972	15.0378	10.343
13.6267	11.3473	14.8561	10.2452
14.0258	12.1553	15.678	11.7697
20.4135	10.7775	14.8079	12.4973
12.5657	12.4833	14.9167	13.8806
13.569	11.51	14.2073	13.0815
12.5981	11.9794	17.0677	12.7823
12.0311	14.0588	13.6784	10.5935
11.5268	12.4472	15.1056	12.3288
13.8669	11.6402	15.2702	14.6889
11.8338	11.3946	15.4789	11.2005
12.8862	12.7676	15.3658	14.3586
12.3964	11.8173	15.1007	10.7976
12.3673	13.137	19.7974	13.7272
10.6779	11.5949	24.9646	17.6457
11.4857	11.6267	16.2556	12.8798
11.0529	14.3775	12.4842	15.444
12.7359	12.833	15.8157	13.9785
10.8016	15.7924	35.1574	10.8511
10.0357	13.6034	13.9633	12.4001
11.7894	10.0464	14.0919	14.0839
13.2188	13.3589	15.3777	13.8527
13.2984	13.518	13.3782	13.3909
10.0019	11.6109	15.634	13.5775
12.1916	10.223	16.3934	14.2738
10.5097	11.5051	17.3783	12.0366
11.9357	12.8265	16.7577	12.8965
13.4305	10.8163	16.9971	10.3166
13.5997	11.6384	16.5178	11.8861
14.0302	10.6799	15.296	14.0481
11.9414	11.218	19.6749	11.9565
13.2164	10.1189	16.3485	10.4682
12.5692	11.7646	14.6214	11.5811
11.7653	11.4916	51.9769	12.0955
11.2002	13.4026	18.8561	13.2893
12.83	10.7567	16.4548	12.4728
12.3684	11.8737	18.1995	14.6877
12.4174	12.1857	15.3891	20.0348
13.5519	10.8591	17.4486	14.2013
12.3754	11.9508	15.5298	13.6947
12.2017	10.2932	19.4893	22.1956
13.1671	10.7575	16.2411	12.4444
13.7464	14.0159	18.6202	12.8369
13.089	12.1904	14.0345	11.3319
11.9455	12.3783	14.2705	13.7504
11.7415	12.423	18.215	14.0135
10.9209	12.4136	16.2304	24.6929
13.016	11.4274	15.0963	13.3015
11.0171	10.9114	16.2333	13.9184
13.204	12.0736	13.6742	12.8596
14.9562	12.5884	16.8269	12.048
10.8227	11.995	15.9467	13.9386
12.2171	12.4896	15.6593	13.4573
11.2446	11.9476	15.4381	14.1142
13.0388	13.3385	18.2559	14.0125
12.5705	12.8713	15.1375	14.7682
11.561	11.2576	15.1605	12.5277
11.6671	11.3239	16.7177	13.8345
12.4229	11.3863	16.2658	13.5337
11.948	13.5534	14.4061	16.4657
10.1833	12.9249	16.2945	15.4517
12.2363	13.5934	17.1466	18.4906
12.1519	12.5006	13.8956	13.4831
10.0704	11.912	15.7031	15.2533
10.51	11.3295	15.0506	13.67
11.1219	9.31946	15.9376	13.0824
12.021	12.1797	23.9304	11.6063
10.926	13.7722	17.2249	12.3163
12.0893	11.4658	17.3433	14.9339
11.3668	12.7537	15.7315	15.9659
13.0374	12.6127	17.2178	12.1205
13.4998	11.6166	15.8607	11.4963
12.799	11.464	33.969	14.9432
10.7322	11.9937	15.2587	11.414
10.082	13.0423	15.082	13.5283
14.4562	11.7635	35.9199	14.4727
11.6845	11.9613	14.4168	11.6483
12.2867	12.5117	16.0127	13.3283
9.47266	11.5605	14.8978	13.1096
16.7976	12.1652	18.3009	12.7738
14.8583	13.0861	16.3029	13.7177
12.4251	9.65931	17.3306	15.2707
8.67838	12.9128	14.4051	13.1809
11.3853	11.096	16.445	13.9102
12.1523	13.3513	17.1898	15.848
11.1258	10.9324	15.3664	15.5414
16.037	12.102	12.9145	15.6921
9.4547	11.7718	19.2598	13.5541
9.62459	12.3984	17.6326	11.9808
10.7597	10.0609	15.5185	14.3857
11.4626	11.9483	18.2627	12.7019
9.93012	11.0274	17.2035	15.1671
10.7356	11.287	19.2739	15.5738
11.5654	11.6664	19.2035	14.6308
12.0412	18.9448	19.8939	12.4031
13.7303	11.4128	17.9249	16.1724
11.8694	11.4294	19.8256	14.6936
11.4204	11.251	17.213	15.058
9.53425	13.5246	17.1575	12.7761
10.8607	15.5462	16.1352	13.5736
11.6554	12.5184	16.6858	14.8084
9.27798	11.4303	17.0647	12.0021
9.92667	13.2033	18.5949	16.3371
12.904	11.7493	14.8523	13.7733
12.6448	12.0872	14.3049	16.9758
14.427	12.2426	20.9023	20.5794
10.2846	13.5751	39.6316	12.3516
12.403	11.9161	16.5458	12.1639
13.0807	11.2852	17.2877	14.3919
10.4727	10.0408	14.0685	14.5115
10.7538	12.1426	14.7298	14.3713
12.1834	11.4875	18.9634	11.7064
11.2307	12.1822	17.0081	14.4984
11.9917	12.6512	16.7321	14.7018
10.6754	13.2586	14.7177	15.5554
14.127	11.4041	18.5859	14.5862
9.77758	10.6295	17.0809	12.574
11.9399	11.062	25.9887	13.4291
13.3529	11.6583	15.9219	12.8074
10.3865	12.4383	14.3574	12.8376
11.64	11.5196	31.9747	12.7712
10.0335	11.3521	17.8515	13.3503
11.9033	10.3097	14.1481	14.7258
9.73044	12.1538	27.0068	13.3948
12.8633	10.2644	16.1979	15.8943
9.80339	13.5299	27.9217	14.0663
11.3818	11.5838	14.5839	12.7649
10.9263	13.5147	12.6662	14.9213
9.10837	13.4192	14.8918	11.8554
11.1803	11.2202	14.3812	14.5589
11.5403	11.7292	15.2274	12.8027
9.70911	12.6616	40.085	13.8004
11.5264	10.6507	21.7888	11.8194
10.7743	12.855	38.7025	11.8758
10.1992	11.814	17.1213	14.4285
9.42109	12.305	15.5407	13.2599
10.796	11.6726	13.5363	14.5251
16.2038	10.3064	19.486	14.0587
10.4565	12.1322	15.8731	14.0967
12.1169	9.42372	15.6798	13.9422
11.1646	10.4723	18.0833	15.9134
9.70782	11.3769	16.4713	17.0135
10.7516	9.84637	19.4017	12.8121
10.4162	11.2979	15.471	13.4894
10.3519	11.3231	17.6489	14.6149
11.0116	14.1188	15.4725	13.3531
12.2824	11.5698	15.4966	14.1901
12.709	11.8499	18.5624	12.5354
11.9023	11.2426	16.8362	12.5409
10.7623	12.468	15.3763	13.6494
11.016	18.8776	13.5751	14.2622
12.0517	13.9294	16.2238	13.3366
12.1091	11.4131	15.6217	13.7551
12.0238	14.3156	15.4298	15.1811
11.8284	17.1116	15.3681	13.5654
12.0074	10.7106	15.4563	12.2367
13.2939	11.2034	14.7093	12.6238
9.23247	10.5409	14.4444	13.8918
11.2464	11.2571	16.9301	13.0027
10.8994	9.65013	23.4607	14.7616
15.8688	12.8471	18.5723	14.4682
12.2176	10.0084	16.9488	13.7246
11.6898	9.57647	14.6037	12.814
12.3432	11.2717	15.3578	14.1118
12.108	11.8934	14.875	14.7993
12.6624	11.1565	14.8864	13.1149
11.3952	13.0102	17.0799	22.5774
11.7155	14.4268	15.6888	11.1867
14.5839	11.4126	17.2906	13.4122
13.8175	10.9253	23.6226	13.9247
11.2102	12.4351	16.5411	13.7991
12.0672	11.8349	17.6528	26.8633
12.2349	13.1016	19.8174	13.4994
11.8413	10.378	18.7185	13.9924
12.3225	12.2858	16.7342	12.6303
13.27	13.2675	13.9326	16.7701
12.4003	13.7378	19.2327	14.3975
11.0863	11.9988	26.7373	13.867
11.4984	15.9404	16.247	16.0106
10.7533	12.0805	22.9826	23.9621
10.7682	12.4668	13.7551	13.4077
11.5495	13.0445	15.2694	12.4627
10.5519	11.8593	15.8889	14.6409
12.5161	12.0218	36.8529	14.7826
10.6847	12.6664	20.7521	16.4528
11.881	13.6133	16.843	13.3498
10.8026	12.0682	21.9877	16.4405
12.1704	12.9386	16.4484	14.824
10.4058	12.1669	17.0328	13.9164
11.6132	11.7972	16.034	13.8059
11.4614	13.3622	18.6346	15.8824
10.4478	12.7522	16.4753	13.4614
12.8522	12.7487	15.9946	13.0892
11.7191	13.719	24.9774	12.6664
11.544	11.4468	15.1545	15.0217
13.4926	12.4503	15.1531	14.008
15.0408	12.7931	12.2616	13.6007
12.8372	11.5725	23.1373	12.0886
12.5331	11.5403	15.4307	16.1728
11.7481	11.3649	15.2205	12.9315
14.1229	14.257	17.2801	19.7921
13.1407	12.1554	15.4663	13.7905
10.8479	10.5554	16.3034	13.1217
11.8771	12.7465	23.5891	12.5049
15.2345	10.0693	15.6997	12.308
13.3377	12.8409	18.9538	12.3696
15.9872	12.5923	18.1654	12.2367
12.5597	11.1071	16.2892	14.043
13.097	10.1417	14.3734	13.7336
13.2575	11.2103	16.6936	16.7061
12.6148	10.9693	13.988	13.4605
13.4783	10.4546	14.7918	13.9725
11.7203	11.332	16.4068	14.5904
12.7757	11.1442	16.1694	14.568
13.6985	11.4804	16.2445	12.1936
14.8318	11.4806	17.0664	11.9517
13.4701	12.3734	15.5826	12.8389
10.9903	11.905	28.5881	12.4994
13.9243	12.3143	15.3198	12.8153
15.1834	10.9343	15.8099	13.6652
17.2868	12.8016	15.8219	14.5084
12.0323	10.4422	21.9861	12.4917
13.7507	12.8173	15.3711	13.9486
12.4528	10.5012	14.3234	16.5436
13.7805	11.4259	17.0829	13.2987
13.9258	10.1865	16.0615	13.179
13.4087	10.6844	15.8184	13.6596
10.9178	8.946	14.6532	14.0311
9.49313	11.3972	15.3712	13.2347
12.0476	14.14	15.0026	13.4383
11.827	9.32973	16.9619	14.0466
12.3936	9.90835	15.8118	15.0005
9.80982	9.52506	27.8865	15.5099
14.6927	10.7552	13.497	14.0008
12.5635	10.6441	15.9797	13.9078
12.8659	12.9397	43.4593	12.6946
13.968	11.018	15.3162	13.7984
14.169	10.7233	16.1807	13.7999
12.0056	12.781	15.042	15.6888
12.3241	9.84042	17.3276	12.8757
12.3076	11.1663	17.492	13.5129
13.6922	10.3161	30.0312	13.2463
18.8599	12.036	14.7429	17.3377
13.649	10.3855	47.6259	13.8534
13.744	11.5305	14.6096	16.7746
17.5296	11.4927	16.0698	15.8415
11.8412	10.8857	15.5106	14.4341
11.1505	12.8438	15.0257	13.6126
13.9356	11.077	15.6801	12.1458
12.9491	11.7297	14.6583	13.9159
14.3729	10.6671	18.4216	12.8714
13.5079	11.9415	19.7833	15.7044
13.7951	11.1346	15.431	13.786
11.2493	12.3073	12.841	12.5353
11.5034	10.8498	15.98	14.3525
10.3952	11.3823	14.2162	15.3677
13.6799	9.94826	15.0526	15.3394
14.2762	12.1878	17.1562	14.2505
11.4803	10.1362	14.1541	14.9048
11.3631	12.0313	13.2822	10.921
11.2034	11.2551	15.3825	11.7798
12.9041	12.9235	26.6467	13.024
10.5603	11.078	34.3013	12.4336
12.9964	12.7691	16.6586	13.4379
13.2794	12.5998	14.7248	15.0701
16.0769	11.2209	14.9409	16.3882
12.4841	11.3579	26.8453	14.5121
13.5059	10.6677	15.2492	12.0831
11.5571	12.2521	19.8262	12.8767
12.9167	12.2722	18.0591	14.9483
12.0321	11.1397	20.6681	13.9298
14.3064	12.4227	14.8889	14.5671
12.3299	13.2049	12.8771	11.3851
10.2692	12.2783	11.4526	14.7061
13.1287	13.3153	14.1434	15.6852
11.7587	11.9754	11.3931	13.4113
12.0687	12.7713	13.4552	13.6844
12.1907	11.4329	32.5026	13.1684
12.8386	10.724	14.8978	15.064
14.2249	10.6896	21.1396	15.6944
17.6819	10.5783	11.6073	15.2552
12.4454	9.65784	13.1329	13.2788
13.0392	11.7738	13.0159	14.1137
10.8676	11.6921	12.6249	13.4085
14.8585	14.0191	15.304	12.377
11.6838	11.2001	13.1048	14.1138
14.9176	12.5959	12.9948	12.872
13.264	11.1087	13.377	15.2015
11.9339	8.66467	25.7919	13.3225
12.6621	13.591	14.9039	12.5241
14.613	11.2366	13.6929	13.6038
12.1736	13.092	15.0164	12.8613
12.5182	11.5251	19.8461	13.0361
12.5314	9.92281	11.5255	13.7678
11.7555	11.5565	16.3865	13.0745
10.7472	10.4312	14.0286	13.1963
13.2131	12.1612	11.5824	13.4446
10.7806	10.9505	13.4174	13.4463
13.0787	11.0247	13.363	24.5415
13.3029	11.362	13.5663	13.4439
12.7826	12.0471	11.3046	11.8633
13.7119	10.5988	13.0614	12.419
11.2894	12.6242	12.7757	13.3824
11.5344	10.683	16.1409	13.1604
11.8858	11.6688	14.1911	13.1938
11.8181	12.278	18.1536	16.4226
9.89624	12.5028	12.9625	12.0061
8.74699	11.2566	12.4537	11.2395
12.0524	12.4552	11.5456	16.1276
13.7126	11.6398	14.4333	14.2277
13.4308	11.6159	15.0881	14.9639
11.8896	11.573	15.2554	15.2
13.5666	12.687	13.6886	12.5201
12.0569	12.5448	13.7408	13.3409
12.9632	9.93532	12.5942	16.4635
11.1322	11.9502	13.7815	13.6296
13.3914	10.8591	12.3671	15.3038
12.5838	10.566	21.043	13.9306
12.2736	13.6506	11.8595	13.4568
12.0624	12.3889	14.8126	12.6334
12.6529	10.2329	17.4289	13.1824
9.35969	10.5664	15.2112	13.1402
11.8728	12.7321	13.9143	14.7824
9.00579	11.1242	40.8262	18.5682
14.2774	12.38	28.6278	14.0429
12.0548	9.28995	14.201	14.8802
14.6495	12.7411	13.4185	13.6739
14.7054	10.0524	14.8604	15.266
13.4184	10.7142	14.113	11.3475
12.4203	13.472	55.8856	14.5956
9.53012	12.6839	13.2046	12.6264
12.6168	13.9912	13.0169	12.8521
13.1341	11.1193	10.5869	15.3264
13.9353	12.2038	15.4476	13.516
13.015	11.0901	26.3485	14.1875
14.3272	10.4804	47.4549	19.3767
13.8517	11.0254	16.3237	16.8907
13.2239	10.989	18.2695	12.4078
13.0131	11.0485	21.9705	12.267
11.7177	11.0954	13.2627	14.9789
11.8666	13.0277	15.9312	11.2254
13.4187	12.0535	14.1147	15.4442
13.1867	12.7305	15.4446	11.8435
14.3399	12.3836	26.3702	14.5554
11.7291	11.099	12.9202	14.5999
11.6985	11.5875	14.6277	14.2886
13.6508	13.2984	14.8751	11.889
15.4691	11.6834	13.6193	16.1001
10.9733	12.3474	16.8901	13.3527
10.4223	12.2262	12.4669	12.4355
11.4651	11.9134	16.1334	12.9144
14.2485	10.6873	11.5455	13.3951
11.3439	12.2174	12.0089	17.9522
9.99845	11.1798	13.7898	15.2106
13.3842	11.5547	13.2692	13.3514
11.9508	11.1834	12.5731	13.8566
14.1664	11.3858	14.3875	13.6273
12.7489	11.9478	22.1782	13.2035
12.4508	9.59959	12.72	13.8458
11.9617	10.0431	16.7721	12.0504
14.6099	10.0627	15.1391	13.1369
12.3008	12.267	12.1462	13.3765
13.2004	12.9861	14.2911	12.3753
13.8863	12.3407	16.3339	12.6676
10.8517	11.5675	13.7833	12.024
11.3805	9.23996	12.883	13.7779
7.6931	11.535	12.4193	12.3469
9.76977	11.3601	13.8595	17.1105
13.7604	10.4518	12.9388	15.3336
13.8852	11.4037	13.9461	16.241
12.8322	12.5825	37.6934	16.6933
14.3096	12.2689	35.3968	14.5347
13.1322	10.0884	13.3217	14.3607
14.1456	10.4562	15.6336	14.1677
15.8235	12.5401	15.3671	13.5315
13.6673	11.171	23.9051	15.9661
15.1463	10.4521	14.4889	14.0218
11.3677	10.0102	14.9037	12.4908
13.917	11.4482	14.5403	14.1769
11.8698	11.7791	14.4042	15.9042
9.30817	12.9021	13.7709	14.0691
12.0078	12.6128	32.4163	13.0535
12.822	12.2337	17.1363	12.5707
12.3454	12.39	15.6447	12.7572
13.5749	11.6431	13.7075	13.7008
12.9206	15.7414	12.1441	16.1479
15.9211	12.6149	15.0062	12.377
14.6136	13.3695	37.1099	13.7346
14.1944	13.5352	15.292	12.6445
13.8364	14.3019	15.561	13.3479
15.5208	13.6167	15.2799	35.0289
15.6604	11.8247	14.938	14.6331
19.0427	14.568	14.7843	25.8515
13.9468	13.9885	14.3736	13.4549
14.1281	13.0633	14.2068	14.3873
11.7417	10.2841	15.1525	14.3669
12.8303	12.7929	13.5557	14.3973
11.2209	12.3673	16.8717	14.614
11.7122	13.2721	12.8079	13.4913
12.8258	15.4616	14.2397	14.2039
12.3999	12.52	15.482	13.6345
12.1464	14.1921	32.8933	14.0106
11.739	11.1018	15.5951	12.4052
14.0843	10.6048	16.7951	14.2688
12.1581	12.1433	15.8079	15.8548
15.1968	11.5376	15.1431	12.9598
18.3475	12.1404	12.3089	14.0836
13.0848	16.8594	13.1204	12.4948
10.8927	12.8849	11.5779	12.2206
11.6998	16.6075	11.3781	13.8969
11.7696	14.7149	32.1536	14.5652
12.6466	13.8758	56.2633	18.3385
13.5267	13.8301	29.7181	17.6868
12.5209	13.0269	12.2306	13.9665
13.7896	11.5293	14.2117	14.0194
14.7079	12.3868	12.9903	14.0227
14.5955	26.1169	13.201	15.3223
12.7559	12.2406	14.0611	12.0831
18.0852	13.8742	12.9851	14.1767
13.3541	19.2971	15.8142	12.5105
14.4243	13.4065	14.1002	14.1532
13.3328	13.5036	12.4405	12.8391
10.1859	13.1491	13.3796	16.0954
10.8097	10.9231	14.3625	13.8842
13.0681	10.2346	13.0549	13.6311
10.5304	12.0282	14.3175	13.6481
10.8036	13.3906	17.9446	15.6212
10.7627	11.2131	14.73	12.4259
10.6127	14.1793	15.4488	16.1268
13.6422	14.9237	17.5474	12.3355
10.2627	13.6301	12.4658	12.8561
10.2727	13.2001	14.3803	15.2279
10.1438	11.8248	11.6558	17.787
14.4485	14.7194	16.4998	12.7357
12.7365	12.2568	13.9242	11.4487
12.9084	12.9296	15.853	12.8131
14.2899	10.5541	13.3253	14.4671
12.2366	11.8146	13.6554	11.3036
10.8966	12.5596	37.2638	14.6936
10.2907	12.224	13.251	12.4651
12.1692	12.6437	13.9037	11.3553
11.3675	12.183	12.1974	12.64
15.9322	12.756	34.41	10.4749
15.7165	12.7755	14.8271	12.3037
11.0874	12.7375	12.2875	14.2165
8.84239	12.5131	11.3046	15.2665
12.15	11.5809	21.8126	15.9794
12.8018	11.5669	14.4327	12.5589
12.3915	12.4127	12.4333	12.7699
10.6605	12.2024	13.5935	13.4416
14.7095	12.5546	13.2237	11.8414
11.0446	11.2698	11.8915	13.1407
13.4678	11.5713	13.3323	12.2039
9.84568	10.0683	12.6244	15.6546
11.1884	11.1359	12.9126	20.4381
11.8084	11.664	17.249	13.1216
12.0765	11.5506	12.4672	11.4623
12.3246	11.2203	18.9511	12.608
12.9295	12.9861	13.101	12.743
10.5146	14.4087	22.7392	11.3594
13.0942	12.9257	14.9469	11.0873
12.42	12.7456	12.9654	12.633
10.5221	12.5982	20.7901	13.1606
10.9244	14.134	18.2384	23.7141
11.2313	13.4865	15.775	12.7693
13.3	13.4859	12.3967	12.513
9.7787	12.2076	14.614	14.5122
13.4437	14.035	15.1872	11.6982
10.7307	15.6374	19.6586	13.6848
10.9432	15.1201	17.1546	13.0301
11.5837	12.4009	15.1986	12.5918
12.9285	12.038	12.7325	13.5267
12.7209	10.068	13.7918	13.2106
11.4183	15.8249	16.5638	11.7338
11.5829	11.8552	13.9102	12.6968
12.7662	13.3218	17.1413	13.6826
18.3982	10.7451	14.2502	9.90374
11.7129	11.5471	12.2016	12.4338
12.4592	14.2508	14.1584	10.3607
9.73112	13.6901	32.832	12.8971
11.2987	12.0217	12.838	10.8746
13.8907	12.3773	13.0211	11.8623
12.6838	13.437	12.9538	15.2855
11.2319	13.8354	21.3713	13.0856
10.9171	12.5532	13.3671	13.1576
11.9634	12.2842	12.6718	13.0191
13.3881	13.4912	20.3684	12.6303
12.7237	13.5868	16.3092	13.4788
13.2267	11.3691	25.6717	13.6842
10.4357	12.8958	11.6493	13.9228
11.946	12.8952	15.5753	11.9566
10.559	12.2915	13.3884	16.0994
12.2803	11.6774	16.3547	12.7647
9.80788	11.8531	18.9429	10.9706
10.2194	13.3073	17.3684	16.1515
10.9354	13.6795	14.5363	12.2799
9.87734	14.5589	29.4533	14.7121
14.1655	14.5592	24.4947	15.8763
9.36141	13.0896	16.4067	12.4843
9.70011	10.2118	14.0452	13.8782
10.4346	11.7506	15.0475	10.9236
15.1111	13.0231	14.0927	11.4849
9.94946	11.7853	14.4594	11.646
10.7512	11.7139	12.972	15.8949
15.6505	11.6508	14.1706	11.5607
11.1407	12.6995	14.4296	12.0431
10.7517	12.012	15.8141	13.1174
11.2927	11.1141	15.9508	14.6662
12.656	11.8413	13.8136	13.7101
11.0232	12.4738	12.7712	15.8081
9.98157	13.3006	14.2858	12.0879
12.4043	13.3851	14.5573	12.4503
13.7911	12.1368	20.0664	12.1406
16.3296	12.0413	15.3368	12.6228
12.4887	13.9251	13.7245	12.4292
9.88174	13.2315	16.93	13.5297
10.0886	11.6858	28.4698	14.6372
11.5079	12.571	15.0277	10.927
11.6426	11.8232	14.4345	20.2499
15.1121	14.3443	14.1917	11.1288
11.2897	13.867	13.7065	14.307
18.2844	10.4576	13.5647	12.1426
14.2472	13.3911	11.9764	13.6421
9.83388	11.8283	15.6315	12.7963
8.96706	14.0016	13.323	13.0552
9.50374	13.153	13.6554	12.0578
13.4876	11.2873	20.0877	11.9157
11.2129	15.3395	13.8949	10.5019
11.4317	12.6769	13.2768	12.7891
12.8894	14.0061	13.8879	11.3403
13.6569	13.3819	16.2123	12.0008
12.8123	12.6024	14.5665	14.5269
14.0051	11.8712	12.5763	11.3484
11.8301	13.561	12.7411	11.7793
10.8741	12.9536	12.6457	12.2676
12.4695	12.4224	14.1198	13.8463
16.2754	13.35	14.3093
10.1775	12.4797	13.7477
12.0651	14.7269	12.5486
15.0436	12.7283	12.072
18.2216	17.2036	12.6231
10.4261	12.871	17.3014
8.93669	15.873	12.6328
10.8862	13.7286	14.9668
9.30108	12.5677	13.701
12.0178	12.8748	14.0252
11.244	11.6391	13.4661
11.8176	11.5561	19.9518
10.3071	11.3638	15.4188
14.9	11.2552	15.8866
12.2496	13.0466	11.9984
11.4448	14.1493	14.5526
12.0277	10.6212	12.1763
15.2148	11.2625	12.6538
12.061	16.8869	14.0623
11.7805	11.8142	13.7756
8.91976	11.9076	13.2367
10.5391	12.0168	12.5979
11.3116	13.3168	19.2193
11.3059	13.5224	16.9273
12.9554	13.2707	12.4683
12.6521	12.4803	15.3176
11.3965	19.0266	14.5078
11.5494	15.0312	27.3457
10.9788	16.3222	15.8167
10.603	11.3913	17.0781
9.49687	12.777	15.5701
9.78362	11.515	15.7046
14.8689	11.0779	15.8461
11.3587	11.6846	12.4512
19.3431	10.1543	12.4854
17.5238	13.9862	12.1851
14.5567	13.6357	17.541
13.9063	13.1916	17.9766
10.3361	12.5534	16.9202
10.4158	10.5997	13.7432
11.0216	15.224	12.9784
11.2688	14.663	13.3444
11.5355	13.258	13.5574
11.0537	14.2479	13.5861
10.7795	12.6566	13.0595
12.1521	11.3073	12.8067
11.3512	12.3041	13.4587
8.67469	12.955	14.2506
12.6875	12.2072	14.529
10.7366	14.0861	12.3561
10.7789	13.1343	17.1202
10.0115	12.7267	12.0403
10.6282	13.8394	13.1759
10.7655	14.8701	18.5194
18.117	13.5234	14.4884
14.5454	12.5881	22.8151
10.5557	13.342	13.3354
10.6103	15.7779	15.4134
11.0195	13.1803	14.5776
10.1001	11.0934	13.4862
10.0151	13.3389	12.7964
10.969	12.545	12.4372
13.4064	14.2342	14.3794
10.3752	11.9287	16.5226
14.7344	11.676	14.2697
10.6936	11.4401	14.6009
11.6179	11.5944	11.4953
10.3892	11.3424	14.3952
9.30514	12.6123	14.3109
9.74064	11.9842	12.6654
13.7833	13.6785	14.4033
13.1595	11.3179	14.5536
12.3701	10.7477	13.1579
13.6547	13.5478	16.6816
13.3487	13.039	14.1392
12.3771	12.7285	12.6374
13.2174	11.7154	14.1075
13.2882	11.5142	13.6272
13.7587	11.8477	16.0587
16.9749	11.3459	11.6212
13.5684	11.2127	12.8055
14.2471	13.2837	16.757
14.3123	10.8766	13.1672
13.7536	11.4259	13.7719
14.5347	12.2095	12.5246
12.9691	11.7393	12.908
14.0864	13.5949	13.8111
21.7803	15.2614	14.8588
11.4897	13.8797	18.3773
15.6649	12.6529	12.1332
14.2382	12.0213	13.4781
10.3033	12.3797	17.7699
11.64	12.2819	13.3996
12.2584	13.6601	13.5951
12.4461	13.5376	18.9528
12.1459	13.1454	13.0999
12.1533	12.0287	12.8628
13.6111	11.9516	13.8939
12.1022	13.8186	12.1269
13.0438	13.5775	13.7741
13.4583	12.7704	10.4722
13.5994	13.3259	14.4729
14.9608	13.0342	14.8413
13.6805	14.1382	23.4098
16.2215	12.4751	14.4809
13.4648	14.8352	13.4124
14.281	12.6147	20.6321
11.5217	12.9913	12.0506
12.4856	12.219	11.2962
15.0183	14.4451	14.0922
12.7856	12.8177	13.1767
12.5303	13.6846	12.7759
11.9363	11.4684	14.3562
13.1685	12.8345	15.5935
12.4863	13.1988	13.3639
13.925	12.96	10.0986
11.6625	12.7363	11.163
11.131	13.5218	12.0396
12.8469	12.2395	14.3791
12.5922	11.9873	15.3302
12.5099	13.3466	12.5253
13.6457	11.8836	12.5804
14.1319	11.4242	12.9302
13.2207	13.5725	9.91003
13.6767	14.2514	12.6463
14.5632	13.8759	11.8267
14.2413	12.8935	11.92
13.3079	13.3452	11.6582
11.5477	11.6326	13.9288
13.1292	13.7518	15.0351
13.1332	11.5792	27.6563
13.532	12.6497	14.3702
12.6089	11.3477	13.4598
15.6386	11.3548	13.3288
12.4153	10.7794	13.8733
12.9538	12.0325	11.8942
11.3743	12.2824	26.2376
12.9415	12.2972	15.7367
15.0287	11.2752	13.3223
12.8098	11.5218	16.0029
14.2637	10.667	14.5484
13.8321	10.6549	13.9556
14.0175	11.5124	13.4157
14.3401	11.5349	13.4032
14.4209	11.9142	12.4812
13.1824	12.863	15.3398
13.5149	12.4736	14.1089
11.6802	10.31	14.8804
14.7441	10.7027	13.3939
12.3044	11.6103	12.0517
10.9552	10.255	15.1021
12.8575	11.3229	12.7375
14.1341	12.6318	27.2364
16.3638	13.0395	13.5548
10.3019	10.6282	15.5292
15.2827	13.6911	15.2991
14.4583	12.8404	15.2309
15.6607	11.578	14.2754
14.1529	12.3648	13.8883
13.1831	11.8032	13.1385
11.4838	12.8156	13.16
11.994	12.8044	13.0051
13.1428	12.2345	13.3122
18.264	12.2712	16.6422
12.3325	10.6692	13.6232
11.8046	10.6027	14.764
11.8562	9.0921	13.6789
12.6921	10.3407	14.0914
12.0705	10.8825	14.4968
13.4785	11.4563	14.9742
12.9317	13.2863	15.5045
12.5166	13.2189	14.2339
11.8574	11.2443	12.4511
13.1605	11.222	14.5623
12.3786	11.4557	14.5078
12.0291	13.5367	13.5541
13.8934	10.8364	29.7526
12.8304	15.7213	17.3938
12.2363	12.8639	16.8234
13.1506	12.5576	13.3744
11.8914	11.2735	15.559
11.8697	11.8237	12.9447
12.0799	11.2977	13.2623
12.8771	10.3146	14.2935
11.6426	10.9092	16.1852
14.4183	11.2692	11.8473
11.6114	10.4648	13.0354
14.1574	11.8884	17.4856
16.1256	9.29972	16.5407
14.0509	11.9826	15.2818
13.5719	10.6912	13.0887
14.1657	12.2853	13.0389
14.84	12.4405	15.2639
12.502	10.9879	12.5027
12.5764	11.113	15.8835
13.705	11.4484	13.3834
12.0192	12.2788	12.4624
13.6012	12.4511	13.1464
12.6677	11.8949	12.3441
12.4919	12.5069	12.7806
11.7327	12.3396	13.3913
12.6377	9.70269	13.0753
11.6356	11.1329	14.6752
14.0073	11.6668	9.8605
18.0569	9.68701	13.1562
11.7218	9.26986	12.6997
13.3414	9.87524	15.5655
11.2097	10.4693	15.3374
12.112	11.6203	16.0221
13.326	9.61913	13.6955
15.1167	10.921	12.8225
12.2194	11.6279	12.7033
12.3993	11.7107	13.6174
12.8604	11.1011	22.0446
12.3109	12.1204	10.4843
12.6921	12.1464	11.3542
11.6618	12.1019	12.6547
11.9364	10.5442	16.9368
11.756	9.78917	15.2752
12.6197	12.3168	14.8463
13.8243	10.2515	13.9404
11.8223	10.8067	11.78
13.6781	11.6451	12.7487
13.2889	11.5055	16.2941
14.3557	11.9279	17.0876
14.2621	11.8373	13.495
12.0522	11.9291	14.7063
17.7935	12.5581	13.8294
14.0626	12.555	12.8642
11.3689	10.3936	14.4451
14.4287	9.73928	12.8771
12.3438	10.5305	12.6776
14.0258	10.0625	14.2192
15.6492	11.4502	13.1737
15.5222	12.1068	12.8916
13.6129	11.2169	14.082
15.9931	10.7931	16.867
12.0126	12.1973	13.6876
14.0684	12.8514	13.2627
13.1806	12.6454	12.4536
12.765	11.1717	13.1588
12.832	12.4022	14.675
12.5402	12.2678	12.6599
13.031	12.0482	13.6769
14.4578	11.9818	15.6797
16.6152	14.2743	14.4545
17.5552	14.0808	16.1604
15.6377	12.3752	13.3998
13.7921	11.7383	12.2257
13.079	12.1638	12.569
13.1481	11.2484	13.8261
13.2231	12.0379	17.1988
11.6118	10.0756	15.157
13.3827	12.4862	15.3348
12.8155	11.84	14.7954
13.2426	11.2418	15.7863
12.6051	13.2091	17.3555
	13.1838	17.1115
	11.3261	16.4421
	11.986	14.1974
	10.3479	12.5055
	11.5962	14.7517
	11.508	13.3941
	11.003	16.8553
	14.0833	14.4473
	11.81	13.8507
	10.6548	13.3614
	11.7453	14.1627
	13.59	14.372
	11.4757	13.2618
	10.9859	15.4847
	11.6488	14.1724
	12.399	14.264
	12.439	13.2089
	12.3218	13.8473
	11.8394	16.0706
	11.783	13.4913
	11.6638	13.7701
	11.7044	14.1949
	11.0117	14.2734
	12.2738	14.0791
	11.0694	13.426
	11.869	12.1439
	11.0514	16.0334
	10.8165	13.6605
	12.4355	16.5683
	12.4474	11.9968
	10.2171	12.8807
	12.3119	13.6462
	9.98482	12.9094
	10.7561	15.1848
	10.945	29.5887
	11.7107	27.244
	11.0187	15.5389
	11.023	15.6915
	9.12106	16.0302
	12.1903	22.0173
	12.7219	14.8807
	10.9537	12.7123
	12.2213	14.2957
	10.6866	16.0364
	9.92311	26.4029
	11.9313	15.4882
	10.895	18.1318
	11.1402	17.2259
	10.8171	15.3794
	11.2775	28.3292
	9.72517	17.8239
	9.90633	15.9006
	10.065	13.6624
	12.8294	17.4638
	10.7465	14.0304
	10.7168	17.9487
	11.4996	15.3984
	11.6479	14.6624
	9.41638	17.9642
	10.9463	15.1657
	11.9849	16.8314
	11.6768	14.4993
	11.2943	15.5524
	12.8222	17.6314
	13.2918	12.7022
	12.444	15.393
	12.0639	15.8819
	13.7512	18.3817
	11.3577	15.9473
	12.2616	12.0991
	12.5659	15.3211
	12.3783	18.0755
	11.3964	16.1911
	12.7747	14.6538
	10.7729	11.7768
	12.1834	15.6444
	11.7158	30.3492
	9.59852	14.988
	11.8745	14.9209
	10.4182	14.7069
	10.3635	16.3198
	12.3222	16.0777
	11.8044	15.7743
	10.7466	18.0738
	12.4842	21.6715
	10.7875	11.5668
	11.366	16.9615
	12.2491	15.9272
	11.6477	11.9526
	11.4382	26.2605
	12.0728	13.1742
	13.5311	14.3125
	11.4582	19.4273
	13.2285	15.6761
	9.90827	15.2907
	11.1384	18.7442
	11.1771	17.9657
	10.5793	15.8398
	11.9305	14.3117
	11.4227	17.5246
	10.7361	15.2082
	10.6684	15.5874
	11.9495	16.4559
	12.6391	15.9026
	12.8191	22.9214
	12.335	13.4342
	12.6403	11.1875
	10.785	15.111
	12.795	28.076
	12.312	16.572
	12.9488	15.8172
	11.6042	15.8298
	12.0757	14.7371
	12.774	17.5993
	11.4382	18.0019
	10.3075	14.5142
	10.8842	24.0419
	12.5822	13.9499
	11.1466	15.5062
	12.0272	17.4754
	10.8695	20.4741
	11.1645	17.576
	13.7841	19.377
	10.3471	15.2084
	10.2496	15.5665
	10.4769	20.4886
	11.1371	17.873
	10.1262	16.27
	11.5623	20.1231
	10.0736	19.0271
	9.68487	14.6191
	11.1015	17.7408
	12.356	14.924
	10.6307	22.4588
	9.94838	16.2951
	11.237	15.7398
	10.1915	18.6586
	13.3713	33.8174
	12.9742	19.5299
	11.1327	18.4752
	10.1465	17.2186
	10.2721	14.9124
	10.7171	16.079
	13.4838	16.3886
	11.2474	15.7823
	9.94403	16.1544
	12.9969	17.1502
	13.8268	14.9444
	13.531	14.7012
	13.8376	14.7874
	12.6248	12.535
	11.2317	14.811
	15.1458	13.1454
	11.2208	15.5086
	10.2988	15.6267
	11.5125	22.4317
	11.1714	17.0402
	12.5059	14.6075
	10.7348	12.3444
	12.6661	14.9274
	10.7693	21.7015
	11.4292	14.7444
	13.727	16.5297
	10.8876	17.5699
	12.4276	16.1009
	14.6204	15.1101
	13.5245	17.7006
	11.2661	17.2747
	12.4553	17.0297
	11.894	15.2519
	10.7525	21.5683
	11.1258	13.1475
	10.4996	14.4301
	10.9541	34.9846
	12.1445	16.269
	11.4388	15.7619
	10.6344	18.6889
	11.1979	15.9485
	11.9095	16.0418
	12.714
	10.942
	11.1995
	11.8945
	10.6333
	12.4938
	14.2844
	10.4687
	11.3307
	12.0783
	13.1057
	12.1353
	11.7118
	12.4621
	12.8591
	10.3531
	11.7796
	12.0076
	11.4303
	12.2512
	10.2642
	12.5035
	12.757
	12.1003
	10.9017
	13.7467
	13.5328
	11.0444
	10.3111
	10.4938
	11.8913
	13.3229
	12.4242

## Sheet: Fig 1I
	si-Ctrl	si-ATAD5	si-Ctrl, HU	si-ATAD5, HU
	52.4489	13.639	15.7036	93.964
	15.1439	14.3435	16.0078	14.9153
	77.9722	62.6173	61.464	74.1877
	56.7697	13.7832	15.8312	13.1698
	16.2846	12.8038	79.1806	92.9605
	78.0315	14.2257	116.552	16.1848
	14.6259	13.6967	39.4384	55.2855
	41.2319	12.8417	108.738	14.3581
	15.5146	44.0339	84.8564	16.293
	65.1486	12.5222	102.104	16.5144
	17.2208	28.32	131.839	48.4357
	16.457	13.8112	15.6898	83.6721
	28.4889	59.8534	71.7897	15.1862
	39.1752	17.0695	17.6357	18.7036
	15.112	12.3867	18.769	15.1234
	18.5974	13.0897	17.1176	100.218
	66.5083	14.8957	23.7008	147.23
	81.8523	11.3318	104.978	18.1418
	17.833	91.4521	105.686	84.8048
	118.744	13.6725	88.7565	14.8957
	67.4961	16.3206	15.6228	25.4447
	23.0267	46.5564	18.2537	17.4794
	21.9492	117.779	18.647	19.3186
	16.7106	27.9126	89.0304	87.4771
	17.8274	14.1068	92.2686	19.7909
	49.2923	15.3661	75.6513	15.6149
	20.6808	77.59	72.9757	17.0909
	20.5976	78.1412	18.6804	122.713
	17.0015	12.6556	16.8962	130.825
	16.853	15.6904	14.9086	14.8122
	64.7238	14.4329	17.8525	17.4553
	13.7931	80.3113	85.5707	18.7691
	103.098	52.9214	14.8664	17.8266
	41.5412	12.3526	102.956	121.206
	18.9572	15.7158	17.7228	60.413
	41.1128	17.7634	29.2207	18.5727
	111.505	77.3793	17.6832	66.3357
	115.937	13.8259	18.2026	14.6114
	77.6155	38.7426	18.9925	19.6219
	113.008	124.727	16.2875	22.9086
	83.2308	48.8242	49.5832	17.3579
	16.3645	81.8101	17.5469	19.0756
	64.932	14.5142	16.7138	16.7755
	14.7207	11.4043	43.0571	127.746
	17.6011	11.9936	51.7463	18.8191
	53.1275	11.9994	17.2785	87.474
	15.7178	13.0567	16.2678	21.6371
	28.6427	13.3355	48.9589	69.8534
	18.382	11.9154	14.104	18.3158
	17.1347	12.3417	15.554	16.7091
	20.4188	37.2079	17.4839	16.0507
	16.3509	13.2938	22.0587	91.3481
	25.5739	93.1487	49.0566	54.3391
	37.6647	107.412	16.1198	76.0438
	16.1619	11.6911	16.3719	16.0523
	61.1315	13.8405	18.7239	17.7854
	18.5786	92.7807	11.0428	111.049
	15.3241	57.5244	61.03	20.8069
	72.0994	37.4142	16.5552	19.0924
	16.4959	11.3473	16.4062	15.6207
	22.0501	102.113	98.5797	14.4062
	18.3762	11.831	110.037	16.1929
	30.9157	11.8871	69.8474	62.6802
	15.9155	101.495	15.9715	46.1733
	16.5117	11.9339	15.7561	74.4805
	19.7151	59.763	18.3029	20.5002
	18.7682	72.5633	28.6323	15.578
	80.2617	12.1431	12.1479	18.328
	13.5656	14.2781	16.2235	19.833
	36.5706	11.4117	16.8703	56.2872
	80.9478	58.5673	15.2819	14.5068
	15.0121	11.0876	15.7429	17.2475
	27.1044	12.5319	43.583	14.2863
	18.6481	13.8485	120.615	14.9222
	59.3558	12.9879	95.9502	17.0031
	14.8467	13.5358	98.0299	78.7355
	39.748	13.5857	17.2353	74.939
	32.4459	13.1678	15.218	99.587
	36.5326	14.6967	17.3314	18.3599
	57.7442	12.4329	12.9324	17.7264
	38.1598	111.708	15.7484	18.4003
	46.4912	71.635	15.8463	77.4581
	57.0868	41.1958	150.892	52.1274
	25.2818	12.5952	21.9584	17.945
	60.6313	13.6631	12.9195	17.8841
	69.0721	12.5357	19.2082	124.804
	19.7573	49.7358	43.4844	17.3356
	24.1044	33.0295	86.577	119.746
	56.9029	76.9806	15.0465	18.3573
	49.4625	15.9983	39.7045	16.6765
	41.4045	61.2924	84.9587	113.971
	35.6873	13.7989	12.4403	11.3422
	24.0997	35.6907	14.0377	88.2733
	84.5207	14.1148	13.4283	18.0329
	33.834	11.0468	91.419	81.4096
	22.9718	15.9448	35.0958	16.1596
	20.5696	113.937	174.416	15.8625
	23.4097	12.882	89.9062	79.4062
	82.2088	13.1448	110.713	123.538
	18.9358	14.909	91.9287	16.4434
	16.8768	65.7049	16.6197	14.4827
	60.5402	11.1429	20.129	71.931
	39.5766	12.261	17.0267	89.2139
	23.4082	12.9143	11.91	12.9277
	49.849	15.8301	19.3745	16.6196
	57.6574	68.4856	72.2676	13.2534
	83.363	18.5124	18.1956	85.0542
	74.3703	58.8417	17.6874	71.5443
	17.7604	11.2496	98.3223	66.3905
	73.3321	15.8764	96.8317	18.5031
	33.9336	17.2144	17.0332	13.7381
	91.6839	37.3972	13.5248	19.5739
	18.9835	15.8346	13.7104	52.5199
	95.7853	15.1582	86.752	13.9572
	18.5562	65.5261	13.7474	15.0336
	36.6193	58.3114	18.9407	16.634
	17.3533	29.6052	54.109	14.5295
	27.6662	56.39	16.8526	13.8842
	17.9185	50.7708	12.9283	17.2802
	38.7452	25.4158	14.9445	13.5503
	32.2398	10.9762	84.722	16.4433
	35.3397	10.6937	111.915	68.8828
	62.8203	10.923	44.2619	17.748
	20.4848	13.5908	39.9618	97.2818
	48.9768	13.6627	90.9931	81.7972
	22.3111	57.5402	114.401	102.12
	41.9394	14.3976	14.631	16.8688
	93.2286	13.5138	17.9029	121.274
	80.203	13.8469	16.2229	11.1003
	33.8247	13.2859	56.0462	39.7505
	17.8107	13.6017	81.972	13.7206
	16.6553	68.9877	18.9446	14.5259
	16.9084	26.1886	100.989	15.9584
	17.4133	41.1023	68.224	16.3134
	22.7823	11.6205	44.4225	17.9459
	31.7045	10.9238	19.1625	67.8714
	26.8863	14.5566	14.3346	14.9978
	43.1334	88.9472	15.6143	68.9882
	17.4554	45.8402	12.9869	43.6602
	21.9996	10.7781	130.568	14.4056
	44.7049	22.2953	13.1576	105.999
	38.8188	74.8888	12.1995	91.1112
	71.1098	98.9877	19.1843	16.2303
	15.8979	12.9466	18.0216	15.768
	46.6453	13.2621	17.405	15.1714
	40.9275	54.6914	17.8853	16.8326
	44.3991	13.2751	143.411	13.3096
	51.1294	14.0272	13.0519	15.1021
	52.6378	38.9856	17.5599	36.2969
	13.7224	42.8075	16.3076	14.539
	96.4062	60.9703	15.7458	13.6403
	12.5665	13.265	16.917	14.3505
	43.1719	10.1197	21.001	14.4524
	17.6001	11.7026	141.741	12.9986
	14.0338	68.7437	58.7276	14.5968
	38.1581	64.0078	20.6099	92.2362
	14.9507	48.5837	150.513	55.4064
	92.2881	15.0488	18.1217	18.4286
	17.7095	61.7803	109.36	17.2601
	18.4757	12.4428	20.4079	17.0042
		36.6787	15.5625	124.02
	14.737	13.9597	79.0501	15.7589
	77.5509	57.5782	10.9262	92.1586
	14.2653	59.2878	45.3065	58.2721
	39.7381	11.6822	80.457	13.9101
	52.5306	13.258	93.5646	87.3348
	55.3592	12.5461	115.988	17.2245
	62.0139	14.1256	16.9003	15.0447
	14.9709	68.3351	13.3179	16.9278
	14.2259	92.9193	117.147	14.8102
	68.0479	35.4005	15.7305	16.9827
	49.2075	12.5203	121.438	14.6612
	67.1931	14.0868	16.8221	14.9839
	20.9736	15.2157	13.8451	17.4868
	19.2166	11.6211	75.3581	15.2538
	17.3682	38.7253	121.773	13.9176
	16.4278	44.0854	18.8728	15.3208
	80.5993	14.2972	76.5099	15.5457
	16.5355	13.6477	17.2363	17.6209
	17.4916	56.2442	19.5629	15.9695
	16.4731	12.1945	102.236	16.1498
	15.5113	13.4895	125.429	13.5414
	23.8157	13.9668	90.9088	15.6671
	28.2275	18.2623	90.5283	16.0416
	46.2986	12.8718	20.7277	70.9961
	18.7267	56.4375	81.2267	65.7117
	17.3833	13.697	24.4266	15.6532
	30.748	13.1047	16.306	13.7708
	85.3613	57.8305	82.542	14.7883
	18.6014	14.3975	20.0231	82.3838
	26.6642	60.5256	17.0743	19.9083
	58.8302	15.5011	94.1165	14.4114
	61.4948	13.2673	15.3564	15.7068
	25.5373	66.5259	19.2387	16.1246
	19.0884	86.8491	62.459	15.2461
	75.7488	15.9411	19.5001	78.4869
	14.2039	36.774	19.6355	13.3524
	60.8764	105.298	18.9823	14.5547
	92.4111	84.4224	16.9354	18.872
	61.8152	11.6756	22.2295	16.5364
	73.0216	14.5356	16.4815	16.7115
	14.1224	13.9438	15.3422	15.0318
	14.0809	15.2698	18.1748	13.6972
	37.4406	9.58187	114.132	15.5015
	14.2248	57.4305	16.0217	16.0392
	20.1075	13.5445	19.104	64.4532
	70.4975	12.2767	19.841	16.1511
	19.1703	11.4133	14.0244	63.5073
	14.5492	13.8196	14.1055	15.8697
	46.0262	53.8088	16.7286	13.6486
	19.3503	9.88748	22.1896	17.4904
	16.0432	66.0271	29.2865	42.7725
	14.4571	83.5314	17.2325	19.043
	13.49	12.811	18.8079	24.0353
	34.014	14.3195	19.2693	13.9227
	68.2554	14.2448	120.697	15.2915
	54.7377	36.6215	122.172	17.2699
	13.9686	47.2655	16.3046	58.9251
	62.9581	14.0571	138.224	70.8552
	14.9884	11.9997	19.677	16.4968
	16.8558	12.4977	58.4247	19.289
	13.1055	12.746	19.6732	18.4448
	20.6216	14.3911	45.8732	17.9214
	14.2054	11.5892	137.464	16.3223
	37.1612	12.5547	19.9217	16.7592
	16.5204	14.3341	69.9857	16.3395
	69.2588	17.2947	18.4932	15.0371
	98.1225	11.7657	19.31	18.5381
	17.7553	13.3333	17.5934	16.6963
	13.5784	12.9236	112.79	16.8483
	35.1838	10.9198	17.9051	15.4794
	21.1029	11.748	20.1436	16.0381
	14.4935	10.8929	19.9226	15.2348
	14.6068	17.5649	18.7119	55.1651
	11.849	15.7544	17.5739	16.6513
	41.8395	13.7276	110.96	17.0666
	15.9451	33.3837	15.8909	103.533
	18.9624	74.1865	19.4966	15.4707
	43.8674	11.9991	13.0646	59.6001
	49.5724	14.4708	55.2713	16.4034
	17.0546	15.504	15.3235	53.1836
	87.0728	95.1118	12.8427	15.1736
	62.6579	69.2355	58.1245	17.5972
	76.5734	34.5445	65	149.088
	13.5031	43.4817	13.6562	19.8938
	15.9057	16.9426	10.8894	56.9591
	14.9981	40.2114	15.1904	15.4359
	17.658	10.4007	116.93	14.567
	52.0057	65.4826	12.3316	50.4588
	42.132	15.7027	17.1207	52.8642
	71.7535	15.9411	92.2693	17.003
	13.8643	79.4709	45.6574	124.169
	29.1709	14.765	12.958	13.8174
	20.2941	18.8956	124.611	56.4233
	45.6772	60.2026	82.5373	15.4923
	14.9431	15.3929	20.2886	18.0574
	108.99	13.2455	70.1287	16.8293
	20.1772	10.7113	15.5426	65.729
	41.577	11.291	34.102	129.886
	80.1721	14.4763	78.3539	17.1953
	42.1871	12.9049	75.8769	62.1748
	19.3304	55.4964	15.6445	14.2105
	15.6448	11.1843	14.9566	14.0595
	19.025	46.8478	167.145	17.5047
	100.605	65.2851	128.209	16.1136
	18.7242	12.586	108.012	16.7145
	13.1322	11.8972	14.7013	111.625
	51.6291	14.1175	25.3602	17.4448
	78.3534	12.549	11.4426	88.183
	61.941	12.7798	9.2606	17.9233
	13.8325	15.5726	107.486	106.592
	38.3833	13.9105	14.5331	172.361
	50.071	47.6364	17.7589	89.7285
	59.8802	38.4986	9.25091	69.9636
	55.4903	11.8542	14.1975	13.6606
	54.472	11.9212	13.2545	70.3314
	60.5987	15.0713	118.555	118.512
	20.2264	13.4683	15.5741	14.279
	53.2093	66.2562	87.4414	147.697
	39.3171	88.1339	125.093	17.2127
	52.2782	41.3246	13.2123	21.4459
	49.319	14.0235	18.3933	15.3982
	13.4112	65.9281	11.9853	102.389
	15.9791	13.2984	12.039	15.1324
	12.0481	15.5115	15.7204	17.412
	103.142	10.7734	85.4585	107.236
	47.9917	14.534	154.782	17.5149
	54.6386	12.0938	13.6237	16.185
	15.9437	27.2829	16.0525	16.2407
	29.8316	63.3337	48.7876	14.4978
	56.5723	14.3328	12.1777	15.0125
	62.5303	79.8889	12.5857	17.5729
	65.3419	16.1401	75.672	49.4048
	75.8741	80.0972	56.4938	15.2477
	13.1677	53.2283	13.2603	20.3237
	55.3004	68.5041	11.869	129.689
	13.6652	14.7485	73.6736	43.9066
	38.9119	90.4709	12.7276	62.9265
	69.4763	22.4	93.9655	18.7344
	14.8834	13.5554	110.396	71.6233
	71.0524	16.7838	11.2589	16.4107
	67.2494	14.8077	52.3319	112.501
	15.7057	50.1258	13.3408	132.856
	14.1482	88.076	30.3421	69.0206
	31.113	13.5225	12.511	88.5193
	13.5979	59.0213	13.4796	89.6772
	13.8605	13.2006	88.202	30.0466
	30.2796	13.2758	15.2607	119.808
	113.501	15.2777	58.1145	91.2325
	15.2251	64.6206	70.4098	36.4739
	13.647	36.0402	13.6278	174.036
	30.927	16.6343	51.2738	15.1227
	62.8892	77.0114	40.4801	14.6461
	13.4682	114.626	84.957	76.656
	52.0682	14.1833	17.4928	20.6667
	59.9346	15.6614	17.4588	88.7384
	38.4235	14.1219	41.064	14.2736
	92.6911	54.1405	17.0639	16.3911
	41.2223	13.0566	13.7194	17.6746
	80.9819	14.62	18.669	79.1745
	14.1052	79.8917	76.5147	78.5197
	13.9878	13.4741	117.614	18.4784
	40.7049	59.8075	17.2155	19.6755
	15.5535	13.9925	17.1609	13.846
	83.2185	64.4953	16.5527	14.4986
	13.3849	12.9639	11.9996	68.406
	72.0448	17.3728	121.28	101.121
	94.0349	44.5872	123.942	18.9284
	26.3678	41.0356	16.4928	14.8301
	75.9018	29.7021	17.536	15.08
	59.0828	12.019	57.9776	110.895
	16.1392	15.0211	21.1663	82.2358
	23.9069	13.2569	18.4238	15.0423
	18.5028	15.1883	100.567	14.3229
	14.9974	13.7487	87.1148	12.0849
	58.9194	13.6108	103.952	14.4553
	15.4497	44.1854	117.648	16.5914
	58.273	13.0997	39.8813	16.3985
	14.9318	12.011	57.8607	13.9945
	22.0595	14.1505	90.1806	13.9297
	13.4066	14.6356	71.6275	16.4269
	35.4892	13.3183	51.0924	15.2273
	13.862	16.9686	17.6805	13.6444
	43.1924	13.8598	16.1129	12.7847
	26.4815	13.3173	11.625	112.172
	14.5625	96.5244	46.1551	47.6401
	11.9732	85.9023	34.7559	23.1289
	27.8626	17.1659	14.3719	16.4041
	13.3483	14.0271	111.296	81.1327
	12.9761	16.0194	11.0418	125.679
	15.0157	16.1578	13.7666	17.3604
	13.4845	13.1643	12.7481	15.9973
	12.9707	13.8089	13.6485	12.0495
	14.5724	58.7673	83.4432	14.4205
	40.3126	64.1722	87.9102	13.337
	14.6684	74.6953	14.6477	13.6966
	67.6047	12.1804	66.1975	12.8808
	14.215	12.8467	15.3075	107.686
	12.6076	25.5545	11.8225	14.8926
	13.4169	51.6228	58.6275	15.2022
	14.2727	16.727	82.686	13.7165
	15.6381	82.8734	11.7454	16.2753
	14.551	73.759	13.8831	13.9966
	100.275	14.8622	23.5494	21.7133
	11.14	26.6792	14.3375	12.5942
	12.483	88.9592	28.4009	17.1167
	11.9074	31.9049	93.1784	93.2429
	13.2639	30.3207	108.041	73.4214
	15.939	12.469	71.9774	128.612
	15.2163	11.911	10.3647	14.369
	14.1416	58.6204	13.9536	106.422
	11.0509	37.4636	84.1251	110.847
	10.2065	97.0336	122.353	14.3602
	12.9475	62.4752	14.0427	55.5197
	60.6993	15.1311	66.5904	12.866
	12.716	14.4701	14.6161	119.889
	15.8435	16.8313	91.594	15.2034
	12.9163	66.1638	28.4434	112.987
	13.8243	26.7682	13.6807	78.5801
	14.1225	13.3535	11.5615	81.6181
	13.9477	13.6265	94.4335	39.2848
	70.1586	13.6289	11.6932	84.6835
	11.8496	13.89	12.6253	14.6961
	13.3098	36.2405	57.9897	104.558
	13.0139	93.3439	42.541	94.1319
	66.45	24.3425	70.7673	70.4543
	13.7077	61.1794	11.9665	12.1725
	46.2306	76.6986	17.1216	15.4641
	14.3166	68.3813	12.7406	16.4865
	86.374	80.1682	43.7849	64.4545
	43.0502	14.8751	13.0295	13.021
	12.621	13.1505	130.761	10.9136
	83.0657	14.0038	50.5657	11.354
	70.3261	44.839	70.2015	12.4137
	15.5716	13.9075	79.265	12.6231
	12.3179	66.1876	14.0713	11.2213
	15.4903	14.8239	35.2011	12.3725
	61.6282	42.7241	31.2275	29.2567
	42.0429	16.6246	13.5668	13.7
	11.9359	51.6021	82.2208	13.3662
	14.7135	22.1461	14.2358	13.0026
	61.7413	55.6057	17.3221	14.1584
	53.4068	37.2374	130.283	39.7303
	14.3279	14.2082	12.549	11.639
	11.5409	13.6932	16.1882	12.4528
	15.1482	16.0489	11.3045	14.5613
	54.7995	15.1124	13.8406	15.2103
	71.0687	15.4817	93.0413	13.1743
	11.8849	82.136	118.278	16.7319
	12.6625	14.9103	71.5565	43.054
	14.7277	42.7967	98.8432	10.8493
	91.58	49.8214	15.464	13.0612
	26.6033	84.8929	14.1751	13.1081
	13.7758	13.6267	15.4659	17.878
	52.1528	29.3916	16.8484	87.4249
	85.6695	77.915	12.0936	66.0926
	71.1691	13.6804	53.5002	96.5442
	35.304	33.5655	17.3425	15.9564
	34.3256	65.7937	18.2798	13.9302
	10.822	71.4363	12.9587	66.2151
	14.9691	46.5483	55.4931	13.6338
	10.1628	14.9341	13.4735	13.68
	13.3993	12.7655	18.5755	13.1279
	10.8788	95.2127	78.2729	15.5527
	33.7393	17.2644	16.6261	101.777
	23.5885	17.5034	15.4654	11.5894
	13.0946	74.4875	96.4054	15.1197
	13.625	14.9419	23.4751	12.5757
	15.0559	61.5265	15.4094	11.7493
	32.7277	16.2279	14.9348	10.7694
	15.8093	86.1469	15.4635	11.0665
	14.1296	68.1717	55.7175	14.161
	52.0301	65.7496	75.8037	16.6474
	63.7745	17.0242	12.3402	16.1045
	82.4186	15.0389	15.1407	15.4788
	17.7927	32.0399	13.4222	14.9175
	75.9806	53.7561	14.2477	14.4567
	35.4421	75.3003	105.835	14.688
	15.1301	15.8318	13.4662	13.4167
	94.0173	17.259	77.9146	16.4768
	12.7938	19.2026	82.6627	61.4774
	73.8847	17.4222	12.4162	88.7458
	52.2007	20.8954	34.9533	13.9584
	49.395	16.2386	13.2065	89.899
	18.2853	89.8008	27.0947	16.6293
	15.0935	15.7479	16.3645	17.884
	19.9907	77.7592	49.6423	83.3313
	15.3651	92.4988	10.7977	15.9156
	56.9851	75.29	133.835	16.0809
	31.534	16.6248	92.2109	110.42
	31.9192	17.7484	108.681	13.9516
	16.6269	17.2359	13.9389	15.9924
	15.1289	19.63	118.166	16.4242
	16.6281	44.29	80.9107	16.8808
	14.4164	84.6027	16.8991	12.5406
	18.8194	13.3099	18.2235	13.8276
	26.8737	47.3256	66.2787	50.6211
	19.0507	65.9201	12.5809	21.5856
	16.0572	13.6385	14.0519	16.2507
	59.3614	87.9871	17.4879	125.975
	70.6576	17.3312	55.8445	14.3757
	84.6719	122.938	39.5765	14.7756
	13.1576	13.9492	88.2269	13.1865
	74.0715	19.6533	17.3468	105.463
	17.1059	49.0147	15.8578	104.363
	16.0445	16.0943	34.6072	17.4107
	14.7883	74.8804	19.3529	13.7731
	15.0145	56.3683	110.477	52.0565
	18.9072	72.0765	77.6964	13.7037
	44.4875	13.7192	15.3883	11.7054
	57.464	67.6942	69.4582	6.61634
	15.5722	15.2903	11.8109	14.0867
	13.294	13.8131	12.2432	10.8493
	63.515	44.5215	75.7709	16.9213
	65.3597	59.7533	15.7688	13.365
	15.2335	52.5256	36.7836	92.1632
	42.7621	37.8015	125.592	67.4994
	15.7183	50.8185	70.4738	13.4855
	86.1728	40.1061	16.3921	15.4017
	13.9621	11.7687	132.561	14.7066
	47.7593	51.1166	134.7	15.4216
	18.8722	105.439	12.4623	15.4206
	61.3219	16.1359	10.868	14.5223
	14.9738	13.4392	12.9863	12.362
	78.9225	57.3651	14.6527	81.5312
	14.4914	12.7852	12.9925	15.5684
	37.2736	40.5286	16.6242	14.1666
	45.8704	13.1927	113.639	12.4882
	35.1519	16.4226	132.644	36.802
	55.9597	15.1303	35.272	15.9203
	75.4031	17.4567	28.2838	13.3234
	15.3465	12.4798	12.5433	15.549
	19.6721	44.3714	14.6704	13.0825
	58.1575	39.479	36.2359	14.7314
	17.8181	53.5911	29.3493	67.0963
	12.3258	81.5477	19.238	15.8837
	78.2432	15.5751	15.2926	93.3246
	13.8924	14.4084	85.5808	16.6384
	80.886	21.0193	109.332	55.921
	82.978	87.204	13.5557	67.0272
	54.6034	12.0459	94.353	137.464
	18.3529	93.0358	12.7345	66.3285
	16.9314	80.0259	16.4472	14.7689
	72.4405	12.2175	13.2319	11.6756
	104.961	17.2253	79.9812	76.6625
	28.0524	12.5859	52.8278	103.842
	36.691	14.0812	61.6258	11.9814
	33.6401	14.5405	68.0503	32.7723
	16.5185	12.0481	14.3246	11.9538
	24.5869	85.796	11.2887	12.4052
	108.674	15.936	18.4101	46.4977
	68.2115	16.3708	12.9218	73.055
	17.712	43.7463	15.1121	11.3198
	56.761	16.046	104.802	90.7133
	19.0782	66.693	61.3943	13.9392
	61.8101	14.3984	53.4617	14.0869
	16.3623	15.0865	15.1189	12.0225
	17.9717	21.1917	138.584	16.2206
	15.1676	16.7413	33.9752	15.8133
	81.7762	16.561	67.8846	12.0282
	15.8451	15.0355	141.707	147.401
	40.0645	38.1372	48.3779	11.0182
	14.0787	15.692	134.872	13.8471
	117.799	12.3837	16.5511	14.2398
	29.2774	38.5436	85.6316	13.0599
	39.7859	15.4806	13.0353	13.2317
	47.1201	14.4955	51.6109	44.091
	14.659	80.2963	54.1411	18.3611
	13.6293	37.5861	13.163	14.0259
	81.4631	15.9175	12.9558	12.5494
	45.0425	13.7567	12.5246	19.7577
	13.3315	68.7909	83.8505	13.4804
	14.8181	12.9107	15.7224	11.8991
	15.0037	37.684	15.1068	15.6944
	15.7917	13.882	13.863	13.9152
	18.2121	13.3639	13.2125	12.8461
	33.0348	17.8037	86.5513	17.1307
	15.4818	118.353	14.8286	17.6607
	15.2418	11.5923	146.744	11.0311
	15.4442	86.9475	159.616	13.4132
	15.2316	10.9596	13.7417	18.8552
	24.3102	37.6086	24.5038	12.0626
	15.3002	11.0931	14.8816	12.1662
	14.468	103.785	13.3632	66.9408
	14.0313	23.2428	49.1198	12.3316
	41.6508	12.5835	14.6862	49.7758
	17.1131	41.8838	11.9369	12.8618
	13.819	115.466	16.7806	42.2768
	15.8002	53.0948	83.71	11.9876
	53.1339	62.3158	14.9601	17.6698
	51.6278	13.4889	15.9948	35.7724
	64.3044	91.7365	14.2902	11.7006
	17.6362	11.1499	13.4447	83.8025
	16.3684	103.01	11.6955	11.5646
	17.7993	60.4601	13.6634	65.6084
	14.6332	11.5053	14.9331	45.2213
	14.6391	87.5809	18.0934	91.4737
	15.4379	102.589	15.9627	28.2116
	50.1285	97.5459	63.071	141.203
	84.4815	67.392	13.0309	13.1355
	17.0603	55.0217	10.1475	73.0405
	61.3053	16.5059	13.5407	13.2513
	16.897	16.4943	13.0261	104.307
	71.8045	66.4532	17.5025	11.2509
	16.1171	47.1286	15.5424	12.8374
	14.8282	16.3303	18.8223	13.7112
	17.1226	14.3719	14.2898	13.975
	84.6367	13.9537	85.1859	91.4343
	95.2791	92.1437	14.9133	12.9845
	15.7042	96.9491	11.9461	107.552
	49.6907	51.5378	26.5541	13.8549
	13.6184	67.9962	70.4321	42.8897
	16.253	85.3198	12.7013	86.1748
	65.694	96.0102	103.14	16.4685
	14.8463	81.8147	16.0949	15.7553
	29.521	96.7558	39.3298	75.5017
	48.0938	14.508	15.4271	58.7971
	88.5496	65.3897	77.2889	106.438
	47.0047	13.6758	12.3914	69.4982
	38.2479	13.8523	107.331	14.1456
	76.2548	12.2394	78.4571	9.67671
	42.705	12.6227	16.2942	23.9851
	43.6276	11.3852	17.8721	53.7599
	15.3362	11.6864	18.6837	10.8486
	20.732	14.7965	17.4124	13.571
	13.9908	49.3299	21.1525	84.8681
	16.11	100.402	16.3572	16.8498
	15.1207	67.6688	15.0256	59.7817
	20.9827	49.9471	17.3561	10.9598
	64.7179	12.9528	16.661	15.26
	16.8822	16.4602	11.6736	13.6682
	14.9578	14.3992	17.3699	59.4826
	16.2842	12.0808	13.5262	60.9624
	15.6008	33.3934	13.7342	16.406
	103.677	14.2223	51.3418	18.8568
	93.7664	96.7386	16.2404	43.2086
	16.8761	61.0904	132.538	15.9912
	104.291	12.279	12.0174	11.042
	103.82	14.6533	14.0894	13.7108
	106.085	16.5805	15.6749	13.3061
	15.0956	100.629	145.677	16.6088
	40.1892	16.4901	14.966	12.7851
	84.5366	12.5354	12.1512	88.6921
	41.8111	17.8354	13.8005	15.139
	15.2799	15.7639	67.9466	14.6506
	133.257	48.1446	137.698	94.1231
	14.5611	14.03	13.0715	12.1228
	81.4693	15.4994	16.3637	13.0586
	54.698	83.7255	37.5416	11.7256
	15.8546	53.5207	65.3017	18.2697
	53.634	14.2658	20.5978	12.5966
	17.3146	38.5523	14.0078	10.5771
	73.0657	12.9096	14.9051	12.916
	16.4046	16.8182	13.3959	12.8115
	15.3458	13.7781	105.16	13.6483
	42.4946	13.4345	17.3605	10.5234
	16.7945	35.9358	12.4302	12.1832
	81.6954	12.1931	52.598	11.2274
	87.8197	13.3866	13.9205	16.8034
	15.4173	52.4389	14.997	12.804
	42.334	13.9787	65.687	78.5699
	86.1566	87.1429	14.7729	13.4348
	16.1534	15.9388	38.006	11.7028
	34.0429	55.3207	28.2918	12.7784
	80.4688	12.7259	86.9304	62.448
	24.1164	132.236	72.3005	139.799
	62.7794	16.8091	76.4077	87.3386
	24.4067	134.052	52.0415	55.862
	11.8637	16.4003	91.5459	10.943
	16.7017	36.5091	13.3001	45.2413
	18.3095	13.6689	39.3406	19.4856
	100.633	71.4786	13.3785	15.5963
	16.8683	16.0839	14.6238	44.2626
	73.7173	16.1563	16.2281	13.2957
	77.4742	15.0711	103.427	17.831
	14.5316	16.283	18.5565	15.7672
	14.88	17.2388	79.9743	16.526
	14.2752	15.0028	13.3372	15.3585
	19.0277	107.147	127.843	15.81
	13.4108	82.6653	12.4534	15.9031
	16.3985	26.9601	87.7326	13.8088
	13.6577	16.5229	17.2948	14.0158
	15.0111	15.0482	13.9594	128.187
	15.716	15.7161	79.6309	158.812
	13.646	16.7974	11.9717	162.74
	44.8117	104.993	14.7037	17.468
	13.7169	14.9774	93.2225	157.063
	79.2502	12.4219	22.7858	122.616
	103.814	54.1963	74.6908	15.9106
	26.144	13.7928	45.223	51.9434
	61.669	12.9148	13.4995	83.7427
	16.2743	73.1069	16.1677	128.825
	16.3533	15.8223	14.4154	14.7212
	14.4526	80.2034	14.2964	15.554
	16.0589	120.357	99.088	13.6438
	49.0611	16.8066	68.1099	15.9147
	89.1045	13.2119	12.9	20.4596
	18.31	13.3594	18.221	15.3135
	16.3091	97.6713	105.84	80.8366
	14.582	13.873	14.707	46.7263
	16.348	102.561	12.2263	15.7918
	39.1144	13.8151	77.9074	22.2242
	13.1938	14.1843	20.5998	19.7709
	15.5808	13.7006	13.4383	163.074
	16.641	49.3964	15.8467	22.5625
	14.5811	11.6948	90.8655	15.7956
	15.8968	15.8573	14.7861	16.7245
	67.831	138.577	13.5631	127.765
	17.1252	11.2524	12.2256	16.5078
	69.2472	137.954	26.3143	53.3569
	82.832	72.8162	16.8589	21.6089
	27.426	18.0423	18.3054	122.852
	40.7542	86.5032	14.9762	86.4593
	11.3116	15.5376	93.9157	15.3546
	14.9288	13.9876	12.7313	61.0846
	16.2742	35.8362	48.6595	15.6746
	15.121	15.1175	110.075	13.4937
	15.8503	17.3547	119.526	15.5067
	58.1465	14.5719	67.8338	15.5479
	54.3294	138.411	54.0596	15.2015
	15.6211	16.226	64.0638	14.1962
	15.0099	104.116	16.2513	19.127
	17.3939	17.1295	35.7763	53.0189
	14.3891	83.5195	107.653	14.4059
	14.3289	15.1022	84.1559	115.541
	88.9983	15.595	12.4549	26.0278
	14.4632	41.5691	89.8203	19.7312
	81.0008	12.3916	51.2962	15.4337
	17.562	13.5677	15.011	13.8025
	75.1793	16.7351	13.6062	144.104
	17.9181	72.5174	105.235	12.8481
	15.0159	51.0379	52.2039	16.5155
	14.8615	98.0647	103.594	14.5739
	17.8501	83.1559	21.3885	57.0419
	16.2072	83.7862	15.6751	16.2382
	63.3495	35.1592	69.1005	15.5405
	13.9404	14.7378	24.6249	15.1358
	16.3453	87.503	13.1486	15.4741
	15.3262	16.05	53.7639	12.7237
	15.1469	19.5133	123.011	71.9306
	96.4171	12.2272	122.558	15.3396
	39.7213	15.8048	100.606	14.5317
	66.3463	32.6292	16.763	13.2546
	57.9084	18.1692	46.5373	16.0142
	13.1958	15.9364	14.2676	15.3202
	89.3408	102.336	84.3073	10.9259
	17.8064	15.4374	37.7273	30.2115
	17.5781	101.645	35.6956	158.186
	91.4857	14.2498	74.3256	15.4442
	14.5288	103.353	50.9258	10.5758
	14.8633	12.7895	16.4246	160.091
	45.1264	16.5196	13.7941	153.82
	37.4386	13.4065	12.2332	16.5452
	14.6541	14.9045	59.8323	13.3799
	13.4356	15.0972	17.1629	13.2936
	49.6276	14.5488	37.7954	42.9521
	16.6248	13.6688	15.1003	16.0372
	14.5951	40.3212	17.3665	16.5043
	71.8994	97.4985	17.3625	90.1345
	17.2522	34.5456	16.6745	17.8321
	14.4056	117.897	48.332	13.6574
	67.8097	45.3127	57.9084	52.554
	92.4183	96.248	13.7661	14.164
	87.3222	35.4914	15.4231	64.7381
	15.2781	118.027	51.727	16.6707
	12.6288	117.72	14.8577	16.5098
	13.9317	48.5358	17.0119	14.8965
	16.5711	14.1035	67.1554	14.6084
	17.2207	14.4862	26.2497	16.1597
	13.3825	127.974	71.9197	13.4377
	15.1986	13.2377	14.9036	15.0564
	13.285	14.4263	37.8309	15.9319
	17.0818	15.4098	14.1179	15.4483
	15.4076	12.961	12.4722	15.3326
	22.498	100.962	11.9232	13.7374
	79.8376	68.1905	57.5718	11.3883
	22.1737	62.6965	93.2434	10.6239
	22.769	14.0985	24.6316	13.6119
	16.158	119.398	121.802	13.0227
	13.3149	31.5598	14.0501	15.9933
	108.931	13.6898	13.86	107.943
	15.4494	113.072	14.6932	16.9032
	16.8193	15.1334	15.6408	15.4901
	16.4091	139.922	117.639	97.0966
	51.5	14.3567	88.8783	135.386
	24.4579	15.3703	13.8024	12.8965
	25.5397	13.4768	12.6327	15.837
	17.6409	14.2315	14.5028	16.7306
	15.6666	18.8379	31.8125	70.7999
	15.0197	15.7628	40.7784	16.6211
	55.261	24.4311	14.6095	142.454
	40.3436	78.6774	17.1009	12.4489
	21.1414	76.3891	15.3178	21.0845
	19.8656	112.635	17.7946	17.8417
	14.8605	14.8254	14.3436	14.6562
	18.9745	123.807	10.8893	14.6098
	16.573	15.6341	22.4848	13.9697
	14.6647	14.3262	133.221	29.7307
	81.5401	44.8331	12.1935	19.151
	17.2805	14.7597	11.2451	17.7361
	20.3705	14.3895	46.1769	23.6546
	17.5847	101.51	17.2014	80.2773
	15.886	111.845	13.5277	15.1467
	16.2534	15.0734	73.6059	11.4476
	17.1049	108.492	13.7919	14.9922
	10.5636	11.1532	114.966	18.0432
	54.2882	92.6917	12.3532	15.2652
	44.6917	110.298	14.7125	15.6273
	70.812	14.1656	15.5233	15.2442
	18.2681	54.2865	14.672	15.7517
	16.3604	167.728	60.5164	16.2756
	75.6148	17.7132	42.0424
	64.9281	15.9385	31.999
	17.1041	15.3015	131.908
	15.5489	60.3032	13.6147
	58.3073	13.3531	12.6512
	36.6598	13.4909	59.3164
	13.7452	64.6009	47.1202
	19.2503	116.216	15.1754
	14.8339	79.8895	16.5921
	15.3443	14.2577	24.2844
	66.8177	15.6481	12.6594
	74.4728	12.7438	12.9498
	38.0442	63.3277	73.6847
	15.1501	71.0195	14.5699
	93.0747	61.8514	101.863
	55.965	129.228	46.0072
	41.7484	90.2624	13.2226
	15.5084	116.683	10.5546
	12.6661	31.7596	13.8368
	13.6238	16.0026	13.706
	13.2897	16.9415	16.7169
	14.6278	16.0497	15.8679
	14.3462	107.328	107.346
	105.381	151.451	12.9244
	18.857	142.474	21.1942
	27.0714	14.156	14.0862
	91.9351	12.9321	39.7006
	44.8098	13.2927	38.7928
	71.1426	15.3014	14.4105
	33.0365	13.1404	35.822
	57.3494	14.0553	115.571
	13.6697	16.9	91.9794
	92.0602	15.443	14.7559
	12.8467	14.711	141.88
	15.2615	15.9853	86.9788
	62.2233	15.8228	27.8828
	80.9513	16.994	67.7923
	19.1724	14.2114	17.7164
	65.4522	16.6115	12.088
	14.458	15.2082	15.1611
	70.8696	15.3652	104.998
	89.4265	115.087	21.1303
	16.0246	152.107	15.6983
	17.1894	128.49	58.4369
	14.8836	17.6268	13.8964
	99.4965	110.033	17.1012
	21.9107	15.4704	15.1576
	13.7696	111.744	14.7365
	136.049	14.1223	17.6049
	75.8691	13.6546	66.2878
	44.3657	54.5521	13.0419
	67.6758	111.428	12.3932
	17.2976	171.993	12.23
	19.7318	133.469	93.2881
	17.5851	136.761	27.1625
	99.2816	93.0697	19.6107
	71.9247	67.9703	13.8874
	14.3065	15.7057	83.4359
	128.849	16.0767	13.84
	20.4594	91.6548	16.9155
	15.6363	16.4053	21.7656
	56.0752	58.2889	17.9882
	17.3727	83.7871	14.3009
	84.5461	109.415	71.1255
	17.6521	16.2324	17.3027
	19.9256	15.1472	17.4285
	14.1287	156.089	19.2015
	13.2791	16.0338	28.0257
	16.8806	15.7204	47.9001
	15.095	14.0071	14.6392
	15.0561	141.426	76.5011
	17.4571	16.6926	14.9376
	109.931	13.4504	15.2271
	17.7976	14.6443	15.943
	29.9837	57.9429	17.5708
	50.2914	107.724	15.0308
	61.2936	87.7804	12.662
	11.5197	13.3753	24.1095
	67.5211	95.1515	131.984
	21.1564	14.6278	119.165
	13.9133	79.4187	32.4528
	13.6297	14.2053	42.1021
	19.3703	12.1849	16.3558
	16.7864	16.2467	94.4462
	26.46	108.557	15.0103
	56.0714	13.7355	27.5561
	18.8161	157.362	32.6453
	83.2081	128.053	30.1682
	62.4832	116.261	17.8742
	28.7539	15.1218	111.454
	53.8455	15.1302	97.7478
	66.5502	12.0064	16.475
	126.764	31.2563	14.7705
	42.4801	12.7525	90.5285
	41.3678	18.1614	20.2855
	81.0387	16.644	18.2789
	45.1309	16.8247	17.299
	17.6346	143.592	16.5402
	11.9575	46.3355	106.191
	99.6055	15.2271	72.6825
	11.8714	92.9467	34.3963
	12.0706	131.518	17.2007
	14.1174	13.4579	17.3475
	45.8496	13.2329	34.3259
	13.601	16.5522	103.029
	13.3814	16.2569	88.1493
	12.4699	78.4729	136.143
	91.1202	99.597	15.1929
	15.8017	13.8668	19.2847
	15.6162	15.9759	25.3421
	94.0485	114.032	16.6766
	63.5204	121.281	17.3805
	14.8159	102.912	16.2639
	77.1197	17.5591	117.237
	14.2881	42.7514	122.54
	61.0189	82.3728	20.5312
	60.4768	11.866	106.338
	42.8942	76.1218	72.0943
	67.1345	14.1682	18.7824
	10.8386	82.8149	56.425
	90.7361	14.7712	19.8288
	13.5264	15.0586	16.3762
	14.3317	81.9436	97.9579
	34.2162	145.818	89.2326
	12.6056	13.3233	68.3384
	14.3748	49.378	32.512
	9.52206	78.1326	16.0589
	11.0685	124.099	38.821
	11.8817	15.7425	42.4924
	16.0847	13.4096	47.2039
	101.535	13.5106	137.12
	83.8026	110.793	37.1024
		36.9711	16.6161
	21.1743	91.2417	53.1797
	95.1795	106.063	82.3728
	94.609	63.2219	17.4647
	122.882	129.3	16.2478
	18.6532	16.6454	86.0646
	15.3658	96.5943	126.376
	16.0477	116.196	15.7022
	47.8503	124.741	16.487
	17.8481	127.362	18.2794
	46.384	13.8186	17.2618
	17.3218	15.1311	20.8378
	28.3881	17.1505	37.4546
	51.5487	93.1368	16.1989
	17.4602	16.1712	15.2607
	15.3234	14.2987	63.5369
	77.2249	51.9783	15.5588
	13.4856	19.1261	60.4532
	13.6591	12.1861	15.5673
	15.1779	129.666	19.7336
	13.685	66.7877	55.3062
	94.1756	14.4765	50.5223
	34.7181	14.6944	14.9935
	19.9084	13.2076	16.8142
	94.6717	120.837	44.7947
	19.8607	14.0643	18.5082
	70.5462	137.676	15.5587
	18.2784	150.97	20.1744
	49.501	16.4059	94.2172
	13.3402	13.0603	19.2742
	17.7474	14.0691	100.417
	16.9548	186.864	17.9538
	117.427	14.9141	17.7068
	34.0376	30.3877	111.987
	84.9314	15.3369	37.865
	14.6668	14.7431	92.6838
	58.7254	85.6378	22.9349
	16.4286	13.192	21.5087
	46.144	14.6052	106.46
	26.3352	12.8188	20.1817
	14.8426	12.4698	98.5579
	17.747	16.2665	113.529
	13.0455	23.3005	18.0976
	67.315	185.802	105.038
	15.4724	18.3165	33.1178
	64.0523	83.4588	18.6677
	14.9936	10.9323	86.0202
	67.8309	58.4312	17.8042
	12.1159	12.5044	15.1718
	38.2419	120.435	96.569
	68.2191	14.0137	18.6597
	92.6081	59	17.4938
	43.0605	12.0733	40.7762
	15.8867	13.1	30.4943
	94.362	145.264	13.5474
	17.7833	86.4419	68.3314
	39.7274	26.9778	54.5383
	29.7777	12.5365	15.4672
	14.3647	12.6812	16.3947
	22.4716	14.7506	39.3432
	87.4804	18.921	96.6106
	68.4386	14.4819	103.454
	35.3903	102.626	20.641
	18.7979	143.177	95.0663
	88.4231	14.0943	19.3779
	13.8914	61.9496	96.967
	57.2382	126.212	153.714
	75.7608	148.3	15.9527
	93.2786	129.717	18.5469
	14.9009	12.4169	120.746
	55.1084	15.147	53.6808
	16.2228	130.737	103.478
	98.5037	16.2482	145.917
	35.9673	13.4133	69.4448
	13.7732	100.703	19.7786
	66.8047	59.5944	17.5044
	58.0846	15.2452	31.4172
	17.9834	13.9155	77.225
	110.887	17.495	14.5156
	42.4325	73.5773	46.6411
	67.2281	113.527	105.613
	15.4028	15.3727	16.5269
	16.2139	110.911	91.7568
	16.5778	14.1617	34.6547
	15.4993	125.364	16.6898
	10.5369	143.671	96.5378
	57.6604	17.7833	17.4464
	12.4214	47.0182	68.1663
	14.9844	13.9685	18.8571
	14.2667	42.4325	15.0426
	15.683	114.445	103.323
	14.5175	16.45	16.9682
	16.8507	19.5532	116.669
	31.0435	95.812	23.6223
	18.7251	115.772	15.4192
	12.4468	101.815	20.4441
	41.3141	14.6154	18.6639
	15.2779	15.1743	16.9425
	13.7119	94.815	17.1268
	42.0899	117.514	124.928
	95.002	16.3113	108.473
	62.5455	16.091	126.568
	80.4205	61.9066	71.9807
	57.0562	11.8843	21.3594
	33.4691	13.8854	48.1209
	12.4418	13.7889	18.8324
	14.2245	16.3249	16.6965
	19.4079	77.4296	100.996
	33.4757	12.9399	66.4715
	59.6061	12.9471	14.0649
	13.3613	100.337	115.449
	16.9229	15.0276	17.8142
	14.0163	13.5206	55.1175
	46.4163	13.3105	45.7469
	16.7305	11.8782	50.083
	14.5897	15.5383	79.3557
	61.6311	105.019	12.9687
	30.5693	72.8286	93.6661
	36.8802	81.0391	98.6625
	31.0157	100.307	92.6656
	13.8273	14.1761	16.0625
	12.9077	16.2072	104.354
	15.0359	39.8851	97.7956
	66.2992	15.044	79.5318
	17.7606	17.036	43.703
	21.4233	20.1073	12.9728
	20.1183	18.2058	51.2325
	40.7159	18.2717	71.7944
	17.8378	73.1282	32.7029
	12.8734	90.7389	15.8185
	86.8846	15.8296	136.472
	22.5347	16.4549	80.916
	14.8438	71.0419	18.4093
	19.2521	18.0475	14.1864
	62.9628	43.7325	80.3321
	111.689	17.7779	14.1398
	13.9929	18.0181	47.0812
	14.3168	34.0471	117.921
	51.7949	15.0322	11.475
	54.6974	15.0065	16.4248
	83.7085	62.2149	93.6385
	18.9184	17.26	65.5607
	18.1853	93.2838	16.0861
	19.3099	13.7973	21.2198
	60.9178	15.688	14.707
	77.2961	70.0984	33.6284
	52.8884	14.5431	40.7474
	48.8829	16.0401	15.3868
	24.2565	13.7526	107.576
	66.1355	17.3312	71.5037
	16.3557	15.2924	20.6026
	15.3916	18.1113	78.3702
	17.3279	91.2987	111.983
	12.5202	16.4807	13.8424
	65.8226	68.8616	65.5087
	19.146	81.4631	19.7977
	13.764	15.7879	15.0912
	58.0236	15.8244	74.8157
	91.2228	128.284	13.424
	41.9367	79.945	14.3233
	70.1143	78.8272	13.2912
	11.5118	17.6019	15.54
	12.6327	20.2692	11.4552
	31.0338	16.2875	10.857
	89.9471	20.0735	145.37
	16.1065	16.7059	26.2253
	31.0373	130.064	50.1762
	47.1835	16.9477	67.283
	32.3417	16.7313	14.453
	36.5313	68.9724	13.3832
	23.6378	88.0403	52.9115
	67.6423	40.4547	45.6742
	93.9429	83.0573	71.5503
	34.525	78.225	15.6453
	14.5523	16.9391	51.5111
	17.5491	18.1741	39.6696
	17.8615	17.3326	16.5796
	11.9959	78.7253	152.966
	38.9391	39.9711	42.2499
	15.5642	94.0899	56.9557
	104.856	15.2018	14.1215
	17.3372	18.2018	39.5649
	18.4972	18.1514	15.7518
	56.352	18.5788	14.8041
	13.0854	83.6215	15.4527
	57.4125	22.336	10.9709
	35.2621	70.5446	10.8036
	48.7339	18.6868	9.54165
	17.8874	16.6721	18.1846
	48.9785	16.2513	13.5458
	77.1793	17.0593	14.5932
	13.3059	16.8211	12.0798
	65.1561	82.2556	15.1267
	24.28	73.4218	16.6652
	14.4143	18.8668	131.886
	91.6863	14.7124	11.0363
	40.5835	16.6618	12.1254
	26.2144	15.4046	13.5574
	15.7278	17.9502	43.8682
	53.1559	84.5373	12.6059
	15.8682	13.9067
	15.6107	15.8638
	15.0623	15.849
	13.5481	59.6129
	23.8392	14.7913
	32.891	88.2002
	19.1882	15.3003
	16.6913	17.416
	18.2262	15.6649
	13.5672
	18.3599
	67.0563
	18.5389
	68.6214
	20.3879
	70.4715
	38.4055
	16.6414
	15.2902
	64.1155
	38.2419
	17.3049
	45.655
	111.024
	12.791
	80.5893
	12.5756
	25.3215
	88.6449
	16.5645
	42.2411
	14.02
	14.489
	51.9237
	17.0916
	16.1507
	45.1101
	69.6009
	14.2144
	29.2202
	15.4723
	10.936
	14.2068
	12.2253
	60.5431
	14.6425
	10.717
	63.4839
	95.2628
	61.8482
	13.798
	14.553
	23.5373
	15.5285
	15.2387
	15.3875
	32.4
	70.0819
	25.3986
	43.685
	60.0701
	48.9042
	71.5753
	13.0647
	50.4417
	15.3918
	17.2177
	33.0011
	18.7245
	16.4577
	16.507
	82.6381
	16.2594
	40.9411
	16.4297
	17.2239
	17.9114
	13.8941
	19.6294
	82.4809
	13.8292
	15.2746
	14.7644
	78.5104
	15.0104
	21.3273
	52.0528
	19.2022
	47.8658
	40.3491
	16.0459
	82.175
	14.9417
	17.3182
	16.7981
	16.2163
	41.827
	45.0095
	15.3554
	56.8479
	83.1038
	14.3834
	35.2807
	19.5998
	17.2593
	79.2109
	15.3399
	13.9548
	35.7604
	17.3759
	15.9898
	66.4303
	16.9007
	67.763
	15.6432
	14.0886
	18.6195
	65.0981
	17.0417
	70.2723
	18.0432
	13.5383
	38.9022
	37.9481
	16.6159
	16.178
	15.0878
	66.9034
	14.1518
	18.313
	42.2639
	16.3811
	20.5347
	14.9626
	11.2748
	14.4422
	49.9284
	43.6329
	53.0307
	13.9915
	14.7795
	17.5616
	54.5425
	25.85
	41.0016
	80.802
	34.2947
	17.2329
	13.7519
	15.4782
	42.3447
	74.9913
	18.8715
	74.159
	14.8647
	13.0209
	18.4272
	27.7569
	24.9476
	68.2626
	18.3837
	51.622
	19.3007
	19.4824
	55.2188
	61.6462
	17.6044
	105.606
	16.2135
	51.0189
	36.7328
	48.6827
	15.86
	50.0194
	14.4852
	15.8844
	64.4697
	38.6198
	27.2622
	13.693
	18.205
	13.5739
	48.272
	17.897
	64.1421
	13.0835
	13.7875
	31.5722
	59.7985
	59.3587
	12.9364
	31.9793
	12.1245
	14.034
	36.6113
	55.7525
	14.5905
	116.213
	17.4655
	62.2616
	14.7475
	14.1668
	14.3919
	15.1945
	36.7584
	17.0668
	15.8199
	22.2759
	15.8676
	61.2906
	16.3305
	11.6173
	18.5236
	48.5913
	13.8876
	36.3153
	64.5594
	64.716
	39.1193
	58.8345
	13.4097
	20.3707
	32.3429
	17.579
	24.1304
	87.9328
	68.2752
	59.025
	72.4393
	105.586
	101.369
	35.2387
	14.2619
	14.0633
	13.2857
	37.1055
	76.9233
	19.221
	18.4227
	69.5207
	16.4829
	68.937
	17.348
	32.3046
	18.5096
	15.8297
	14.8643
	11.7984
	61.0597
	82.6934
	17.715
	19.4723
	16.2999
	116.32
	17.1938
	65.2696
	75.5001
	53.9209
	17.4921
	71.1553
	20.7576
	54.0082
	56.9463
	67.4173
	77.98
	96.603
	13.4578
	53.2646
	39.0986
	15.6335
	16.2825
	15.1985
	65.6153
	39.053
	64.7775
	17.388
	17.9177
	52.4395
	15.8489
	56.1891
	15.1035
	12.0098
	14.5432
	14.6365
	15.9492
	14.1941
	15.6472
	76.1851
	18.4253
	35.4018
	13.2731
	65.9322
	13.2744
	13.5928
	95.4281
	16.9699
	33.8592
	59.0865
	13.7474
	15.1993
	16.9325
	16.1663
	60.8285
	17.1878
	14.6698
	21.477
	19.4316
	16.8386
	15.6793
	52.455
	12.6243
	94.3958
	14.0391
	71.8245
	13.1334
	91.3283
	13.6825
	83.8464
	100.607
	133.052
	14.9987
	75.5932
	54.4128
	31.2423
	13.6658
	14.4417
	75.394
	79.628
	15.8953
	17.7631
	15.5196
	13.0721
	66.5483
	69.6102
	52.5786
	15.7616
	105.32

## Sheet: Fig 1J
si-Ctrl, MOCK	si-Ctrl, HU	si-Ctrl, HU+Mirin	si-ATAD5, HU	si-ATAD5, HU+Mirin
0.01297	0.06876	0.17676	0.02276	0.04002
0.02871	0.07113	0.21844	0.13736	0.07535
0.11347	0.07119	0.23115	0.16557	0.1478
0.19743	0.07191	0.31816	0.18572	0.21555
0.25652	0.10867	0.43391	0.19051	0.21672
0.28758	0.13073	0.45201	0.25342	0.25341
0.33517	0.15466	0.46474	0.28953	0.26155
0.33562	0.16487	0.47449	0.35709	0.26935
0.37934	0.16519	0.51919	0.36403	0.27018
0.40362	0.17963	0.56716	0.37105	0.2827
0.43415	0.18097	0.56926	0.40244	0.29713
0.44138	0.18484	0.57749	0.40837	0.29987
0.45795	0.22011	0.5964	0.42331	0.35463
0.48856	0.24921	0.60814	0.4528	0.39124
0.49976	0.25143	0.60834	0.47311	0.39886
0.50087	0.2716	0.61684	0.5343	0.42575
0.50215	0.30447	0.62111	0.53791	0.42984
0.50565	0.32285	0.62865	0.54297	0.44688
0.50588	0.34587	0.63674	0.56116	0.45759
0.50848	0.36277	0.63726	0.57736	0.48009
0.51965	0.3745	0.64269	0.59563	0.50896
0.52317	0.3907	0.66001	0.59736	0.51049
0.59659	0.40423	0.66228	0.61226	0.51635
0.60733	0.4103	0.6685	0.65102	0.5177
0.60961	0.42355	0.67217	0.65826	0.55376
0.61048	0.42949	0.67726	0.67751	0.57341
0.61466	0.44295	0.69092	0.68339	0.57375
0.62034	0.45193	0.70959	0.68917	0.57956
0.64574	0.45632	0.71227	0.69182	0.5867
0.66939	0.45688	0.72086	0.70213	0.6015
0.6711	0.46121	0.74894	0.70219	0.60171
0.68767	0.471	0.76089	0.70772	0.6125
0.69256	0.47611	0.76657	0.70975	0.63406
0.69401	0.4959	0.77659	0.74341	0.64404
0.69644	0.49658	0.78295	0.74992	0.65916
0.69954	0.49849	0.78473	0.75133	0.66257
0.70727	0.50436	0.79229	0.7617	0.6654
0.71366	0.50718	0.84427	0.77252	0.67154
0.71556	0.52977	0.8446	0.79415	0.67752
0.71716	0.53002	0.84701	0.81329	0.67758
0.74515	0.53251	0.85798	0.81986	0.68439
0.75002	0.54667	0.88457	0.8207	0.68755
0.76291	0.54742	0.88964	0.82071	0.68866
0.7798	0.55165	0.89985	0.83081	0.69372
0.7918	0.56053	0.90262	0.83286	0.70159
0.7993	0.56317	0.91743	0.84507	0.7019
0.80058	0.56606	0.9241	0.84592	0.71432
0.80137	0.56793	0.92854	0.85749	0.71523
0.80535	0.57868	0.93337	0.86212	0.71751
0.81636	0.581	0.93595	0.86743	0.72052
0.81957	0.58735	0.9376	0.86869	0.73161
0.83033	0.58793	0.94192	0.87202	0.73289
0.83627	0.59255	0.94427	0.87983	0.74965
0.84502	0.59443	0.94431	0.88395	0.75765
0.87422	0.65576	0.94606	0.89666	0.76223
0.8801	0.66067	1.01852	0.90362	0.77429
0.88212	0.68191	1.02076	0.91281	0.77472
0.88404	0.68993	1.02134	0.91368	0.77938
0.89004	0.70089	1.02614	0.91464	0.7795
0.89235	0.7098	1.03403	0.9323	0.78328
0.89387	0.71432	1.04716	0.94101	0.78741
0.90074	0.72093	1.07335	0.96249	0.79819
0.90909	0.72207	1.10321	0.97493	0.79879
0.9121	0.73478	1.1054	0.98359	0.80127
0.91527	0.73522	1.12231	0.98511	0.8014
0.91735	0.75927	1.1269	0.98547	0.80879
0.91824	0.76161	1.13274	0.98841	0.81456
0.92628	0.78612	1.13341	1.01843	0.82455
0.93774	0.79303	1.14209	1.01862	0.8384
0.94249	0.81378	1.14228	1.03634	0.84446
0.95585	0.81666	1.14244	1.04771	0.84695
0.95642	0.82014	1.15514	1.04874	0.85028
0.95666	0.8213	1.1554	1.05089	0.85045
0.96497	0.82252	1.1643	1.06083	0.85228
0.9652	0.82874	1.16556	1.07002	0.85332
0.96836	0.84361	1.18334	1.09436	0.85337
0.97463	0.85447	1.18782	1.09517	0.86508
0.98522	0.86258	1.188	1.10927	0.86643
0.98955	0.86341	1.18831	1.11791	0.86723
1.00426	0.86471	1.19561	1.12121	0.87755
1.01269	0.86908	1.1992	1.12461	0.87985
1.01932	0.88396	1.20094	1.12669	0.88236
1.02298	0.88678	1.20188	1.12717	0.88278
1.02384	0.89295	1.20807	1.12901	0.8922
1.02715	0.90391	1.20836	1.13138	0.8932
1.02813	0.90497	1.21056	1.13243	0.90064
1.03009	0.90545	1.22807	1.13244	0.90096
1.03588	0.90883	1.22807	1.13544	0.90725
1.04363	0.91578	1.22839	1.13719	0.91158
1.05472	0.91684	1.237	1.13724	0.9132
1.05682	0.92503	1.23729	1.14097	0.92528
1.05707	0.93371	1.2396	1.14184	0.92905
1.06315	0.9387	1.24018	1.15782	0.92928
1.08025	0.95273	1.24154	1.19413	0.93089
1.0865	0.95559	1.24668	1.20539	0.93751
1.09049	0.95933	1.24933	1.20719	0.9416
1.09173	0.9752	1.24983	1.20826	0.94548
1.10284	0.98844	1.25486	1.2124	0.94803
1.10511	0.99687	1.25596	1.21846	0.95609
1.10847	0.99938	1.25825	1.22447	0.95678
1.10885	0.99954	1.26161	1.23095	0.95883
1.11173	1.00162	1.26286	1.2316	0.96044
1.11913	1.00201	1.26724	1.24117	0.96915
1.12111	1.02282	1.27142	1.25594	0.97012
1.12951	1.02285	1.27567	1.26148	0.97139
1.13208	1.02315	1.28216	1.27449	0.97636
1.13221	1.04257	1.28396	1.28218	0.97701
1.13272	1.04381	1.28706	1.29021	0.97806
1.13315	1.04648	1.30199	1.2939	0.98112
1.13446	1.0522	1.30329	1.29437	0.99114
1.14166	1.05236	1.30387	1.29439	0.99207
1.14682	1.05558	1.30435	1.30094	0.994
1.15262	1.05894	1.30628	1.30181	0.99533
1.15449	1.06441	1.32103	1.30549	0.99782
1.15534	1.06726	1.32334	1.30928	1.00346
1.15858	1.06993	1.33099	1.31134	1.00367
1.16118	1.07103	1.33955	1.31902	1.02391
1.17843	1.07397	1.34189	1.32685	1.0325
1.19887	1.07701	1.35412	1.32687	1.03491
1.20009	1.09239	1.35646	1.32701	1.03995
1.20216	1.0939	1.37015	1.33227	1.04131
1.20924	1.10886	1.37156	1.33787	1.0441
1.2117	1.11839	1.37271	1.3413	1.0462
1.2119	1.12658	1.3751	1.34144	1.04915
1.21459	1.13211	1.37894	1.35593	1.05128
1.21919	1.13333	1.38381	1.35797	1.05509
1.21934	1.13668	1.38513	1.36138	1.06934
1.2385	1.15433	1.38719	1.3637	1.07059
1.25938	1.1588	1.39938	1.37575	1.08196
1.26596	1.15924	1.41197	1.38122	1.08285
1.26862	1.17033	1.43402	1.388	1.08557
1.2732	1.17047	1.43562	1.39466	1.08827
1.27345	1.18452	1.4366	1.40687	1.08926
1.27987	1.18973	1.43954	1.40828	1.09017
1.28262	1.19572	1.44657	1.41787	1.09201
1.28374	1.19662	1.44746	1.43636	1.09399
1.28958	1.20124	1.47066	1.43972	1.10871
1.28997	1.20187	1.47385	1.44177	1.11612
1.29322	1.21223	1.47623	1.44272	1.11692
1.29327	1.22104	1.48147	1.451	1.11931
1.29487	1.23099	1.48257	1.4513	1.12367
1.3043	1.24884	1.48503	1.45208	1.12505
1.31282	1.25773	1.48894	1.45562	1.13298
1.32076	1.26114	1.49341	1.45595	1.13339
1.32694	1.2642	1.49755	1.46044	1.13426
1.32861	1.2685	1.49932	1.46074	1.13585
1.33012	1.27419	1.49935	1.46081	1.14109
1.33098	1.27819	1.52609	1.47886	1.14659
1.33326	1.28506	1.53331	1.48157	1.14788
1.33359	1.29128	1.54401	1.48418	1.15569
1.336	1.29428	1.54497	1.48839	1.16126
1.33677	1.29662	1.54706	1.49723	1.17035
1.34467	1.3078	1.55107	1.49942	1.17217
1.35623	1.31048	1.55525	1.50251	1.17423
1.35926	1.32141	1.55645	1.505	1.17488
1.36619	1.33023	1.55684	1.51276	1.17527
1.3711	1.33547	1.55889	1.51327	1.17788
1.37964	1.34346	1.56504	1.5158	1.17893
1.38635	1.34867	1.56561	1.51971	1.18076
1.39557	1.35319	1.56572	1.52773	1.18487
1.39605	1.35926	1.57008	1.53355	1.18884
1.39941	1.36281	1.57016	1.53949	1.18939
1.40519	1.36378	1.58544	1.5453	1.19367
1.40943	1.36699	1.59167	1.55488	1.19493
1.41037	1.36757	1.59325	1.55519	1.19891
1.41043	1.36864	1.60123	1.55536	1.20081
1.41765	1.37972	1.60367	1.56242	1.2026
1.4239	1.38092	1.60725	1.56252	1.20767
1.42446	1.38741	1.60962	1.56366	1.20872
1.4268	1.39635	1.61578	1.57569	1.21008
1.42793	1.40276	1.62002	1.57786	1.21177
1.43333	1.40457	1.63076	1.57937	1.22107
1.43551	1.41843	1.6328	1.58525	1.22295
1.43588	1.42012	1.63817	1.59028	1.22493
1.4414	1.42226	1.63974	1.60127	1.22526
1.44292	1.42506	1.64482	1.60513	1.22595
1.44351	1.42576	1.6455	1.61357	1.2306
1.4453	1.42589	1.64866	1.61569	1.23063
1.44547	1.42611	1.6497	1.6177	1.23095
1.45288	1.44383	1.6511	1.61857	1.23123
1.45431	1.44445	1.65167	1.62423	1.23955
1.46408	1.44665	1.65466	1.63409	1.24905
1.46657	1.4486	1.6609	1.63639	1.25489
1.46988	1.45775	1.67343	1.63816	1.25537
1.47484	1.46818	1.67517	1.65822	1.25556
1.48472	1.47811	1.68306	1.65976	1.26101
1.48587	1.49177	1.68412	1.66183	1.26153
1.49186	1.49508	1.68579	1.66844	1.26869
1.49404	1.50326	1.68642	1.67261	1.27511
1.49821	1.50617	1.6906	1.68088	1.27946
1.50456	1.51619	1.69076	1.6835	1.27978
1.50482	1.51727	1.7042	1.68355	1.2819
1.51032	1.52383	1.70504	1.68576	1.28237
1.51763	1.54365	1.7051	1.7067	1.28461
1.52716	1.54423	1.71648	1.70918	1.29049
1.53294	1.54443	1.71873	1.72086	1.29645
1.53419	1.55294	1.72362	1.72519	1.29805
1.53683	1.55408	1.72755	1.7383	1.30334
1.53941	1.56025	1.72799	1.74096	1.30568
1.54556	1.56438	1.73065	1.74527	1.31033
1.54748	1.57719	1.73386	1.75207	1.31759
1.54752	1.59174	1.73828	1.76262	1.32527
1.5689	1.59806	1.73986	1.76288	1.3319
1.5711	1.59821	1.74129	1.77416	1.33469
1.57584	1.60742	1.74202	1.77418	1.33518
1.57688	1.61012	1.74517	1.77746	1.3359
1.59417	1.61041	1.74782	1.78761	1.33848
1.59699	1.61982	1.74822	1.79029	1.3387
1.5999	1.62192	1.75142	1.79101	1.34497
1.60023	1.62522	1.75246	1.79634	1.3462
1.60219	1.62533	1.7563	1.7964	1.34816
1.60965	1.63155	1.75648	1.79732	1.35233
1.61541	1.64153	1.75688	1.81094	1.35297
1.62755	1.64515	1.75741	1.81451	1.3581
1.64535	1.64578	1.75745	1.82338	1.35859
1.65389	1.66697	1.76058	1.83233	1.35942
1.66723	1.66734	1.76238	1.83431	1.35961
1.67066	1.67033	1.76575	1.84587	1.36664
1.67422	1.67228	1.77397	1.84979	1.38193
1.68271	1.67361	1.77838	1.88369	1.38344
1.68418	1.67882	1.78256	1.88782	1.38503
1.68959	1.67969	1.78267	1.89222	1.38679
1.69355	1.69098	1.78465	1.89457	1.38703
1.69819	1.69531	1.78502	1.89533	1.39512
1.704	1.69615	1.78701	1.89693	1.4114
1.72276	1.70046	1.79322	1.90205	1.41244
1.7248	1.70434	1.79424	1.90248	1.41421
1.72809	1.71151	1.7989	1.91078	1.41556
1.7301	1.71196	1.8016	1.91193	1.41757
1.73253	1.71647	1.80393	1.9205	1.42523
1.73641	1.71959	1.81277	1.92878	1.43142
1.73879	1.73001	1.81372	1.93847	1.43301
1.74066	1.7452	1.81454	1.94091	1.43606
1.74971	1.74698	1.8165	1.94688	1.43883
1.74998	1.76057	1.81792	1.95566	1.44219
1.759	1.76361	1.83257	1.95606	1.44313
1.75976	1.76413	1.83288	1.95996	1.44475
1.76608	1.77216	1.84775	1.96355	1.44554
1.76609	1.77228	1.84816	1.96387	1.44757
1.76611	1.7764	1.85695	1.97129	1.45262
1.76843	1.78305	1.86894	1.97176	1.45487
1.77822	1.78319	1.87176	1.97247	1.45867
1.7811	1.78745	1.8732	1.97333	1.45991
1.78332	1.78799	1.87946	1.97355	1.46002
1.78557	1.79106	1.87957	1.99531	1.46305
1.78681	1.79248	1.8849	1.99844	1.46892
1.78943	1.79312	1.88514	1.99994	1.46911
1.79019	1.79505	1.8909	2.00017	1.47436
1.79103	1.80295	1.89547	2.01347	1.47503
1.80547	1.8083	1.89886	2.02584	1.47676
1.80571	1.81001	1.90461	2.02681	1.47707
1.808	1.82003	1.90987	2.03149	1.47975
1.81938	1.82544	1.91413	2.03484	1.48126
1.82369	1.82569	1.91591	2.03603	1.48263
1.82392	1.83066	1.9165	2.03882	1.48298
1.82891	1.84618	1.91985	2.05593	1.48342
1.83106	1.84863	1.93181	2.05837	1.48383
1.83497	1.85022	1.9336	2.06243	1.48503
1.83839	1.8517	1.946	2.06244	1.49427
1.84025	1.85534	1.94893	2.07022	1.49483
1.84305	1.86289	1.95025	2.07081	1.49852
1.85194	1.87299	1.95529	2.07096	1.49866
1.85339	1.87557	1.95976	2.07267	1.50618
1.85606	1.87769	1.96095	2.0841	1.51349
1.85885	1.87987	1.96395	2.09533	1.51454
1.85908	1.88176	1.96648	2.13018	1.51817
1.86196	1.88232	1.98063	2.14877	1.5227
1.86207	1.88674	1.98337	2.15169	1.53679
1.86285	1.88705	1.98491	2.15813	1.5376
1.86689	1.90864	1.99247	2.17432	1.54054
1.87919	1.90889	1.99433	2.17746	1.54075
1.8852	1.91135	2.00009	2.18443	1.54114
1.89112	1.91294	2.0011	2.18767	1.54327
1.9079	1.91316	2.00426	2.19556	1.54384
1.92039	1.91669	2.00532	2.19988	1.54597
1.92796	1.91916	2.00643	2.20643	1.54665
1.93292	1.92229	2.01502	2.20836	1.54747
1.93957	1.92465	2.01596	2.21806	1.54917
1.94766	1.9257	2.01699	2.23073	1.54993
1.95006	1.92733	2.02348	2.24511	1.55131
1.95374	1.93023	2.02627	2.25505	1.55495
1.95445	1.93754	2.02731	2.2561	1.55527
1.95465	1.94642	2.02812	2.27078	1.55935
1.95665	1.94836	2.03087	2.28496	1.56273
1.96115	1.94962	2.03179	2.28808	1.56273
1.96682	1.95065	2.03298	2.29183	1.56441
1.97419	1.95888	2.03535	2.29324	1.56467
1.9745	1.97312	2.03748	2.30492	1.56868
1.97903	1.9746	2.03797	2.3173	1.57195
1.98411	1.98449	2.04517	2.32447	1.57235
1.99027	1.9935	2.05159	2.32972	1.57306
1.99097	1.99494	2.05473	2.33499	1.57488
1.99467	1.99666	2.05588	2.34415	1.57626
1.99959	1.99694	2.05731	2.34812	1.5774
2.00614	1.99837	2.05927	2.36373	1.57748
2.01104	2.01023	2.06263	2.3639	1.57973
2.01731	2.01156	2.07482	2.3675	1.58023
2.01866	2.01589	2.08977	2.37544	1.58113
2.04113	2.02246	2.09523	2.37766	1.58372
2.05065	2.02249	2.09649	2.3792	1.58676
2.0604	2.02273	2.10247	2.38763	1.59376
2.06152	2.03397	2.11334	2.38834	1.59547
2.06235	2.03928	2.11996	2.42182	1.61
2.06276	2.04838	2.12986	2.42186	1.61332
2.06659	2.04964	2.13688	2.42725	1.62
2.06661	2.05309	2.14053	2.43093	1.6211
2.06767	2.05666	2.14361	2.4463	1.62253
2.07247	2.05775	2.14627	2.47342	1.62583
2.08399	2.07534	2.14674	2.49069	1.62714
2.08467	2.08682	2.15978	2.49237	1.62731
2.08854	2.09466	2.1616	2.51039	1.63674
2.08887	2.09809	2.16253	2.51191	1.6444
2.08961	2.09898	2.17684	2.51404	1.65131
2.08998	2.10084	2.17882	2.52226	1.65358
2.09549	2.1118	2.18488	2.52594	1.6545
2.09739	2.1127	2.18694	2.53966	1.65938
2.09776	2.12098	2.18841	2.54288	1.66045
2.09797	2.12462	2.18969	2.55526	1.6629
2.10355	2.12485	2.19094	2.56061	1.66313
2.10611	2.12844	2.19155	2.56584	1.66618
2.1094	2.13283	2.19708	2.56841	1.66976
2.11356	2.13475	2.19881	2.58066	1.67364
2.11654	2.14513	2.49962	2.58311	1.67801
2.12456	2.17971	2.49981	2.59566	1.68068
2.12766	2.18552	2.50209	2.61929	1.68102
2.12769	2.18577	2.50407	2.62758	1.68223
2.12903	2.19381	2.50657	2.6329	1.68331
2.13002	2.20903	2.51386	2.63392	1.68424
2.14042	2.21513	2.51655	2.64425	1.68614
2.14216	2.2348	2.53166	2.65086	1.68768
2.14776	2.24447	2.53961	2.66794	1.68898
2.14925	2.25055	2.54451	2.69373	1.69031
2.1544	2.25398	2.54814	2.72295	1.69323
2.17017	2.25566	2.54873	2.72299	1.6973
2.17071	2.26103	2.55637	2.73016	1.69821
2.17208	2.26104	2.57078	2.73262	1.69919
2.18086	2.2698	2.57112	2.74467	1.70192
2.18186	2.2958	2.57407	2.75096	1.7042
2.19396	2.30649	2.57634	2.76371	1.70449
2.19476	2.32229	2.58108	2.76629	1.70964
2.19957	2.32439	2.58199	2.77902	1.71349
2.21464	2.32876	2.59106	2.79369	1.71722
2.2175	2.33137	2.59354	2.79832	1.71725
2.22137	2.33423	2.59495	2.81028	1.71928
2.22459	2.33913	2.59655	2.81671	1.71955
2.22695	2.34186	2.60243	2.85204	1.73334
2.23907	2.35232	2.60326	2.85852	1.73625
2.24587	2.3637	2.61246	2.87677	1.74004
2.265	2.37051	2.61505	2.87819	1.7441
2.27312	2.37704	2.63038	2.89541	1.74418
2.27409	2.38723	2.63219	2.90201	1.74436
2.27976	2.39005	2.6342	2.90667	1.74928
2.28574	2.40448	2.63605	2.91886	1.75383
2.28736	2.40997	2.63871	2.96369	1.75642
2.28896	2.42656	2.64905	2.96813	1.75811
2.29614	2.43538	2.66073	2.97237	1.75995
2.2979	2.44148	2.66082	2.97303	1.76037
2.30699	2.45266	2.6648	3.00751	1.76168
2.30839	2.48683	2.67119	3.01471	1.77695
2.3151	2.49998	2.68591	3.01717	1.78231
2.34213	2.50886	2.68607	3.02539	1.78257
2.36241	2.51369	2.68798	3.02577	1.78323
2.3626	2.51798	2.69201	3.03499	1.78566
2.36326	2.52448	2.69392	3.06033	1.78927
2.37343	2.5259	2.69975	3.06208	1.79104
2.37359	2.5262	2.41195	3.07595	1.7938
2.37664	2.53088	2.42357	3.08805	1.79483
2.37846	2.55754	2.42401	3.08826	1.79493
2.38153	2.56412	2.44506	3.10983	1.80029
2.38427	2.56489	2.45642	3.11035	1.80118
2.38577	2.56706	2.46443	3.11064	1.80255
2.39115	2.58078	2.46613	3.11863	1.80277
2.39878	2.59014	2.4729	3.1732	1.80568
2.40558	2.59201	2.48663	3.17528	1.80982
2.41735	2.60179	2.49088	3.2287	1.80984
2.42112	2.60608	2.54333	3.22884	1.81255
2.42121	2.61065	2.54431	3.23755	1.82668
2.42389	2.61847	2.54451	3.28025	1.83163
2.42728	2.62116	2.54531	3.29727	1.83383
2.43066	2.62148	2.86507	3.33307	1.83481
2.4317	2.62821	2.86966	3.33657	1.83566
2.44008	2.66939	2.87249	3.3375	1.83742
2.44303	2.67683	2.87311	3.33779	1.83972
2.45004	2.68509	2.87689	3.36948	1.84013
2.45188	2.69243	2.88578	3.37621	1.84433
2.45369	2.69569	2.8858	3.39152	1.85089
2.46143	2.69924	2.90074	3.44782	1.85568
2.48338	2.70451	2.90359	3.44857	1.86118
2.49138	2.70595	2.90447	3.48273	1.86991
2.4939	2.71264	2.91437	3.49515	1.87406
2.49437	2.72905	2.92974	3.60954	1.87618
2.49565	2.74847	2.93062	3.62876	1.87833
2.49793	2.77393	2.93634	3.67712	1.88013
2.50847	2.77674	2.93704	3.68718	1.88707
2.52946	2.77999	2.94572	3.70578	1.89242
2.53906	2.81705	2.96289	3.71541	1.89744
2.54287	2.82402	2.96975	3.72317	1.8983
2.55591	2.86193	2.97252	3.75599	1.90007
2.56846	2.895	2.97993	3.75862	1.90849
2.57417	2.89846	2.98797	3.78058	1.9106
2.5777	2.9132	3.00632	3.79584	1.91091
2.58416	2.91766	3.01809	3.80811	1.91361
2.59413	2.9205	3.03018	3.81492	1.92552
2.60017	2.92359	3.04089	3.8463	1.92641
2.60818	2.94328	3.0434	3.86108	1.9277
2.60822	2.95184	3.07072	3.88066	1.92942
2.61399	2.98231	3.07487	3.88156	1.93028
2.62195	2.98312	3.08504	3.98288	1.93175
2.6261	2.99578	3.11132	4.0421	1.93284
2.63109	3.00281	3.11738	4.05824	1.93898
2.63925	3.0302	3.12554	4.06736	1.93958
2.65263	3.0423	3.12639	4.1099	1.94016
2.66618	3.06933	3.14926	4.15525	1.9413
2.66657	3.0848	3.15656	4.27517	1.94359
2.68176	3.08846	3.15705	4.2893	1.9453
2.68422	3.09225	3.15731	4.32855	1.94925
2.68489	3.09296	3.18426	4.373	1.95851
2.68683	3.095	3.24627	4.50256	1.96004
2.70458	3.10931	3.25791	4.52899	1.96717
2.71537	3.11109	3.27215	4.56314	1.972
2.72963	3.1124	3.27639	4.63607	1.979
2.73068	3.13395	3.28182	4.69552	1.98548
2.73398	3.13776	3.29279	4.71163	1.98631
2.74021	3.15061	3.29656	4.75276	1.98748
2.74482	3.16427	3.30184	4.84759	1.99635
2.7456	3.16692	3.30611	4.94899	2.00122
2.76436	3.17965	3.30868	4.99925	2.00158
2.80473	3.23633	3.31219	5.01593	2.00433
2.80808	3.2413	3.31482	5.44711	2.00527
2.81083	3.25416	3.33422	5.76693	2.00687
2.90722	3.25729	3.34081	5.93777	2.00999
2.91344	3.25856	3.34211	5.94273	2.01761
2.93143	3.26049	3.34547	7.64913	2.02329
2.93704	3.26702	3.35421	10.1544	2.0277
2.9523	3.27491	3.38086	10.1674	2.03274
2.95692	3.32198	3.39107		2.03783
2.95842	3.33144	3.4117		2.0419
2.95914	3.34059	3.42806		2.04385
2.95995	3.35172	3.44967		2.04829
2.96088	3.43975	3.4947		2.06192
2.97315	3.44631	3.49833		2.06383
2.99343	3.49524	3.5174		2.06394
3.03723	3.52153	3.52499		2.0644
3.04423	3.52705	3.53151		2.06612
3.06679	3.5287	3.54364		2.06675
3.08344	3.53658	3.55062		2.07016
3.08503	3.54554	3.5907		2.07409
3.09311	3.55833	3.59241		2.07541
3.09913	3.56231	3.62003		2.08847
3.13211	3.63261	3.64897		2.09805
3.1433	3.70425	3.67852		2.10296
3.1456	3.70526	3.75244		2.10402
3.18954	3.72876	3.78331		2.10597
3.18992	3.75518	3.79861		2.10947
3.19907	3.75819	3.80564		2.114
3.26111	3.76333	3.82273		2.11811
3.26441	3.79968	3.84931		2.12558
3.27688	3.81478	3.89275		2.12858
3.33831	3.87058	3.89664		2.13353
3.39601	3.95183	3.90348		2.13465
3.39928	3.97486	4.29107		2.13682
3.44255	3.99302	4.30504		2.14961
3.44626	4.0002	4.31461		2.15026
3.47055	4.04408	4.32704		2.15473
3.47208	4.11609	4.46417		2.15594
3.51371	4.20763	4.51413		2.15606
3.52576	4.21029	4.51691		2.16557
3.55476	4.34546	4.53103		2.16614
3.55776	4.35981	4.62886		2.16738
3.7024	4.3875	4.72786		2.1947
3.71238	4.44409	4.92001		2.19592
3.84516	4.49395	5.026		2.19706
4.03457	4.50133	5.05673		2.20975
4.15564	4.6154	5.05843		2.21157
4.28429	4.61644	5.16215		2.21578
4.44979	4.81473	5.23464		2.22211
4.60674	4.87596	5.24053		2.22356
	4.89822	5.33498		2.23366
	4.90492	5.60075		2.23897
	5.39059	5.90753		2.24593
	5.59515	5.94214		2.24768
	5.60991	6.00551		2.25857
	5.64324	6.08058		2.27748
	5.66608	6.10916		2.2786
	5.74093	6.14482		2.28534
	5.77673	6.19648		2.28753
	5.88128	6.3521		2.29436
	5.98956	6.89012		2.30726
	6.01876	6.98261		2.30785
	6.05004	6.78222		2.31259
	6.11938	7.66235		2.31333
	6.16129	7.73228		2.31375
	6.59693	7.82907		2.31777
	6.73181	7.89217		2.32465
	6.88299	8.02028		2.32586
	6.96986	8.04848		2.33144
	7.01065	8.06123		2.33325
	7.15032	8.93349		2.33343
	7.22472	9.03005		2.33482
	7.38449	9.64889		2.33638
	7.42738	10.4295		2.33708
	7.45064	10.7148		2.33976
	7.66972	10.7857		2.34388
	7.83344	10.9154		2.34521
	7.87586	11.8677		2.34678
	7.89877	11.9181		2.34845
	8.1223	12.0893		2.35106
	8.22173	12.5662		2.35166
	8.22984	16.9757		2.35359
	8.30675	17.2236		2.35361
	8.62034	23.5992		2.35371
	8.75068			2.35434
	8.853			2.35608
	9.10997			2.35772
	9.16849			2.35998
	9.72352			2.36063
	10.2477			2.37055
	10.5994			2.3709
	10.7262			2.3716
	11.0837			2.38522
	11.3781			2.41448
	11.6959			2.41572
	13.3467			2.41673
	14.2928			2.42924
	14.8224			2.42928
	15.5795			2.43154
				2.44145
				2.45106
				2.4528
				2.46012
				2.46807
				2.47008
				2.47761
				2.4783
				2.49195
				2.50035
				2.51047
				2.52162
				2.5282
				2.54446
				2.54751
				2.55056
				2.56645
				2.56729
				2.57521
				2.57808
				2.58044
				2.58607
				2.58981
				2.60499
				2.60962
				2.61036
				2.61551
				2.61965
				2.62863
				2.63673
				2.64486
				2.64829
				2.66884
				2.67978
				2.68079
				2.68105
				2.68462
				2.68821
				2.69853
				2.70245
				2.70511
				2.70686
				2.70906
				2.71835
				2.71931
				2.72794
				2.72943
				2.73038
				2.7385
				2.7396
				2.74313
				2.74325
				2.74658
				2.74663
				2.7514
				2.75816
				2.76165
				2.76934
				2.7725
				2.77883
				2.78091
				2.78223
				2.78348
				2.78683
				2.79104
				2.79375
				2.80288
				2.80642
				2.80687
				2.80771
				2.80997
				2.81031
				2.82648
				2.82785
				2.83482
				2.8542
				2.85543
				2.86126
				2.89884
				2.90288
				2.91588
				2.91881
				2.93216
				2.94147
				2.95429
				2.9565
				2.96651
				2.97007
				2.97286
				2.98725
				2.98833
				2.99682
				3.00103
				3.00529
				3.00882
				3.02484
				3.02669
				3.028
				3.0318
				3.0418
				3.04591
				3.05431
				3.05819
				3.06916
				3.07353
				3.07614
				3.08017
				3.08673
				3.08708
				3.10358
				3.10814
				3.1252
				3.1262
				3.13385
				3.13727
				3.15055
				3.18138
				3.18493
				3.20327
				3.2119
				3.21434
				3.21939
				3.22429
				3.23461
				3.23751
				3.25169
				3.25874
				3.26187
				3.26685
				3.27239
				3.28478
				3.28538
				3.28636
				3.28698
				3.29478
				3.2953
				3.3013
				3.31744
				3.32585
				3.33661
				3.34446
				3.35333
				3.35771
				3.35975
				3.36016
				3.42019
				3.44099
				3.4498
				3.45235
				3.4615
				3.49874
				3.5017
				3.5528
				3.55828
				3.60571
				3.6061
				3.61081
				3.61948
				3.64243
				3.66105
				3.66765
				3.67275
				3.682
				3.68402
				3.68672
				3.71073
				3.71265
				3.72829
				3.79886
				3.80578
				3.80685
				3.81128
				3.81989
				3.82849
				3.83002
				3.85325
				3.85506
				3.88652
				3.91023
				3.92754
				3.92927
				3.99097
				4.00922
				4.02831
				4.03555
				4.03729
				4.04762
				4.06709
				4.07325
				4.09914
				4.12861
				4.17846
				4.19141
				4.19867
				4.21842
				4.25709
				4.25807
				4.37326
				4.40536
				4.41329
				4.41427
				4.41574
				4.43204
				4.51836
				4.59789
				4.64077
				4.68138
				4.68826
				4.69956
				4.85917
				5.3645
				5.36719
				6.06828
				6.58743
				6.85723
				8.06924
				8.27756

## Sheet: Fig S1G
	U2OS
			si-Ctrl			si-ATAD5
		#1	#2	#3	#1	#2	#3
	Mock	6.84211	4.01786	4.6875	10.0437	6.93878	3.23887
	HU	3.51563	10.9589	6.3197	7.72532	16.875	4.2471
	HeLa
			si-Ctrl			si-ATAD5
		#1	#2	#3	#1	#2	#3
	Mock	10.3226	18.2519	4.14508	11.8467	11.0448	12.3288
	HU	9.1255	17.879	6.30631	11.0132	16.5698	8.92857

## Sheet: Fig S1H
			Auxin-			Auxin+
		#1	#2	#3	#1	#2	#3
	Mock	9.09091	7.69231	8.49057	11.0448	9.09091	7.054
	HU	9.1	10	7.054	10.6918	5.6872	10.8108

## Sheet: Fig 2B
si-Ctrl	si-ATAD5	si-Ctrl, HU	si-ATAD5, HU
12.3215	5.1717	9.96541	21.5369
15.9938	11.808	9.13967	39.5841
14.1163	19.6769	10.5444	25.3289
16.7431	6.80459	26.1216	14.8654
5.70934	12.4842	47.96	6.80888
19.6586	5.41434	37.975	15.4387
10.299	16.5097	54.6396	5.14403
12.1203	5.90703	33.6988	51.0965
16.0169	11.8176	25.032	68.287
17.265	8.21205	3.87438	6.12288
15.4916	11.5631	61.0853	67.7405
15.3681	17.0845	4.7329	36.4797
5.79367	19.0516	5.68403	3.83702
4.70844	11.6186	50.4403	16.0814
7.68139	15.1983	66.3626	17.762
12.9242	11.262	37.8249	39.8563
13.7162	6.47551	48.3328	4.66179
11.1349	13.4785	5.52474	6.19563
15.617	4.99238	10.5409	6.41913
19.9459	17.6825	28.9547	3.92432
5.57242	27.7547	13.7916	5.85609
15.8696	18.7669	5.89975	23.8653
12.2435	12.8974	42.2904	10.3413
6.29048	13.1944	33.4973	3.78427
11.1073	7.11058	44.1533	4.35728
16.2586	5.79909	81.5039	12.4876
22.6937	6.70202	13.4224	18.9123
9.81432	6.14031	30.4615	43.2043
6.00471	6.9851	4.32403	10.6794
13.4487	11.6052	24.5809	23.389
16.2587	3.84232	51.0215	3.27597
7.4868	13.3238	37.9555	61.8424
10.5115	16.4179	5.19273	3.24369
14.982	12.8371	15.8093	9.27783
9.17204	10.4658	4.10611	65.858
10.4614	12.9418	58.738	4.65938
4.94237	5.9503	3.07054	45.6371
13.8109	5.65383	5.30434	32.3941
10.9304	12.0913	11.8348	12.2613
18.2403	5.2121	58.3453	47.146
16.4552	5.7916	16.7388	3.18847
8.99777	12.948	6.24673	45.5201
15.7557	10.7139	11.3513	2.75897
17.5009	6.35269	25.8998	3.61347
10.604	12.1918	5.11926	29.5721
16.8292	17.0937	22.953	8.85529
17.7607	5.76952	34.3605	4.51453
14.7566	5.35232	4.70064	53.5741
12.0478	5.38265	6.23251	6.56823
12.1568	13.6936	6.12929	3.04358
6.71631	4.35109	3.21735	3.52807
9.9763	11.9205	2.40663	15.3177
11.9192	10.8405	30.1539	19.8297
14.3277	14.5104	7.03398	55.5417
15.2589	15.7893	3.63483	5.12853
4.69077	3.27885	65.5145	18.6059
11.0619	14.1898	57.9129	25.6786
16.382	12.0778	13.6233	37.2981
20.4613	14.8107	48.7553	5.53875
9.04132	12.7527	53.6772	4.87442
13.4678	11.9674	44.147	3.44693
7.46094	12.0228	15.8408	4.12604
16.4163	12.6076	4.35303	4.05543
5.90875	8.27768	8.95112	11.14
13.0409	13.1904	41.526	21.2364
14.9646	11.9915	60.3958	6.3047
16.766	9.29114	49.5917	2.51568
12.5127	15.5131	3.20078	26.373
12.0552	3.75048	31.9859	21.3874
14.8568	13.3984	4.68314	23.6963
6.56245	4.90325	55.8132	20.0732
9.66314	15.6143	5.4314	43.4513
11.1033	14.4733	6.54161	4.20605
13.6064	4.05284	62.8259	4.70386
6.50542	5.49236	3.33608	3.44394
14.2636	13.8006	9.47226	14.1347
11.4928	9.22029	40.3742	3.55201
18.9266	4.35192	63.8519	16.5315
17.1399	9.71042	51.1405	23.0962
20.0709	11.9831	11.4518	23.4655
15.9514	5.30002	34.8828	60.3683
11.7965	4.01972	47.2037	4.42512
10.3504	13.9714	4.28779	3.5254
17.0101	14.5258	48.7615	17.9214
12.8064	14.1147	5.48376	16.4001
14.8163	4.02523	11.2273	26.5727
7.56823	4.27754	45.7847	46.6281
15.2144	5.50589	43.7071	5.71871
16.315	13.0545	24.5537	31.1651
8.2954	4.8582	18.3216	81.6822
6.88803	4.77074	17.1454	51.6752
10.5632	12.0907	23.2352	50.5526
13.2887	16.7642	23.8034	36.0455
8.23505	12.6172	67.6151	3.99279
16.9414	12.2074	6.32826	28.5031
20.0467	12.7781	48.498	43.5057
17.6346	12.5851	45.4742	15.6062
21.9491	10.4638	6.20944	31.4377
15.3889	12.1899	51.2842	2.99202
12.6673	14.5659	4.35318	3.71089
9.85915	12.1269	19.955	28.3705
9.13332	12.7618	19.8549	14.3919
7.50752	16.2654	44.1934	4.11043
12.4703	9.72646	26.172	14.362
28.7031	11.2719	37.6193	2.63312
17.7049	5.50886	48.1739	4.50117
11.2616	10.5418	54.5249	51.5806
17.7087	3.02672	22.04	16.8298
17.3334	11.6313	11.0659	2.76402
18.539	19.9998	39.1048	2.90757
10.8966	13.866	21.9621	37.808
6.5787	14.6372	27.8224	11.0429
6.79897	8.15258	51.5792	6.40314
17.9347	12.5343	45.7396	5.99125
7.23781	5.25676	28.3745	12.7262
17.6334	7.93602	55.4742	2.76689
17.6524	15.3063	43.4052	10.1361
12.8905	14.7159	2.82959	3.83969
8.12436	14.5512	9.18632	26.7264
16.6674	3.97504	26.5237	13.3412
15.5384	18.6865	27.761	3.4881
25.4508	12.2904	31.4344	12.6223
9.57854	17.1156	35.4101	12.7048
12.1551	15.0167	6.36369	31.4123
6.91412	12.4471	57.4663	11.4854
22.0047	5.11598	11.244	3.31164
7.33034	11.0682	23.8182	3.6053
5.79743	12.6193	4.37088	24.7598
20.8945	13.1219	25.78	8.58276
12.8305	19.7042	23.0492	50.0923
8.66739	4.40752	36.1091	4.2877
12.0738	14.3257	2.52679	4.50314
12.8169	15.8575	44.8689	50.7885
5.64105	16.3201	61.6615	12.2841
15.0972	5.34279	5.51277	12.1425
7.90107	15.5833	2.63488	9.04286
13.8009	7.99386	65.2722	40.5011
17.8835	10.9619	44.9308	33.0558
15.8037	13.623	27.8667	19.7986
15.3226	4.54807	6.11447	15.4673
20.2735	12.3651	35.3283	11.7037
20.1924	15.1405	14.6529	1.80321
17.2155	15.3163	53.7209	3.55503
14.3779	14.708	45.8903	12.5997
17.698	5.78261	62.716	41.2992
6.4764	7.88892	68.819	44.196
7.07008	7.3982	65.6985	3.70278
9.97554	9.4272	37.1964	43.6392
8.77572	11.0971	7.05739	46.6544
15.8812	14.4733	43.8061	41.4485
10.0573	14.9848	6.19506	43.6454
16.7048	12.6377	6.8584	49.5013
23.0173	12.9119	38.0951	45.4854
14.7055	17.0736	6.48609	4.66613
10.3642	15.202	70.2749	14.9458
14.3791	17.4313	58.6074	3.55378
9.58893	14.2916	61.2718	4.02844
10.0475	14.7535	27.5197	12.0761
17.2679	9.97797	5.45447	69.4164
20.4315	9.45543	4.0253	17.7248
17.2715	14.1357	7.84551	14.9753
19.8181	12.1093	23.8618	41.4425
10.4662	4.35235	5.89621	26.3439
17.1301	23.3321	31.5199	16.5722
17.9385	13.771	4.24672	56.3855
14.7609	13.0684	55.629	20.6564
10.6386	11.6712	3.20094	19.4096
14.914	4.46087	6.52847	16.7092
14.0942	10.5202	7.25443	25.0954
13.2297	7.2128	24.6502	21.8255
14.3849	12.225	31.6102	19.2662
17.0109	6.00367	5.69385	14.3193
17.0685	20.0659	58.4782	10.4316
22.1554	12.9854	8.80305	12.9813
17.5654	11.3938	4.79904	63.379
14.2714	4.0136	42.8371	3.42376
11.9607	5.7715	4.37168	40.9316
19.0326	17.8844	3.81547	17.1059
17.4014	15.2464	3.67709	3.12572
20.5642	6.40969	73.2505	48.9475
20.0782	4.14491	2.87764	3.23103
4.87871	9.62216	50.2604	29.391
21.3526	4.30532	61.6437	24.4759
17.0169	11.34	3.17969	12.4133
6.48343	12.5577	44.7376	8.2467
17.0556	10.9986	4.70147	29.4679
10.1888	13.9271	16.8804	3.37802
13.3934	11.877	5.49236	44.8353
18.3417	11.0236	4.21394	41.1133
7.25503	6.0811	54.7873	3.93263
14.9669	12.0596	3.59219	29.1911
27.0862	10.6451	51.8198	5.10205
12.9106	18.427	12.6049	23.91
14.0415	11.9781	5.84896	17.4886
15.6144	7.65458	4.75911	2.78588
13.3174	19.8584	49.3741	20.9546
15.4633	2.79637	22.1157	19.0823
14.6178	4.18977	14.5859	5.90342
14.4483	3.79323	58.2612	3.0525
7.64746	12.1793	42.5365	3.94336
7.17983	13.3266	63.9143	23.4648
13.9189	11.4655	2.89391	31.1417
11.616	7.54514	4.40921	15.1015
18.4443	13.2562	46.3489	3.70299
7.22674	12.6884	19.6612	15.7106
5.90217	6.39006	10.2999	24.8067
12.6904	8.99483	5.2605	16.1018
10.4794	13.0026	7.07812	53.4152
7.61605	4.67677	5.13385	50.5067
15.0308	5.98584	15.8811	3.88371
8.98892	3.57247	28.6356	16.8304
16.5534	15.3909	31.1286	3.67749
13.5083	16.0866	36.2328	20.112
13.9627	4.62068	3.53644	35.0592
18.963	11.1121	33.7509	2.41428
8.6482	6.84693	54.4776	12.555
22.8612	12.5692	19.8023	29.4354
16.5517	3.54701	54.4988	9.90287
9.36062	13.158	19.8988	5.66425
16.6324	12.1176	12.6197	6.16392
15.0916	12.5932	82.7237	3.99711
16.0602	4.35631	10.6933	11.5657
13.4028	4.49455	4.17742	3.93757
17.1923	17.5464	21.5705	27.8899
17.7576	15.7184	4.78	25.0086
14.9472	16.0632	6.26584	4.49582
16.6409	5.8535	4.05069	10.4598
8.47211	17.9599	15.8388	3.27055
13.8885	14.4088	24.8801	25.1581
3.24684	5.31812	4.67168	8.40043
4.97483	5.07786	16.3775	3.37718
8.92915	6.27624	5.02712	7.22034
5.30235	12.755	16.7309	10.2066
14.0366	14.5519	41.9948	3.48564
16.1023	7.93467	50.3715	23.6807
23.3533	6.80914	4.25322	40.2617
10.7932	4.86361	30.8044	26.081
24.7024	6.75161	3.15532	8.61316
13.7353	16.5372	24.0606	48.8688
17.9541	14.8496	30.6103	49.3749
18.2082	5.71951	34.9608	16.0241
16.0401	14.5474	17.7908	3.52937
17.3969	12.0741	22.4056	3.31037
20.1378	3.67371	4.05687	3.28846
14.0949	5.53788	4.22463	3.53876
13.5505	13.4205	42.4752	3.35881
10.1007	10.978	47.227	3.01715
15.6907	7.26788	30.7289	43.0113
12.9003	15.1509	44.4587	19.9281
10.1882	11.0724	33.2799	5.54364
11.1414	15.1078	45.5183	35.7662
8.65778	12.7407	4.66582	12.2739
12.938	13.0494	43.2191	18.7762
15.0407	4.2991	4.75518	61.5697
8.73596	15.2	2.6385	2.31109
12.6552	5.56519	33.2827	13.8129
17.3941	12.0031	43.095	10.0561
16.7122	5.21886	5.80997	11.4046
15.1027	18.2476	4.94056	32.4478
8.69843	13.2424	23.5325	3.53994
14.9762	12.4014	10.6452	37.2284
13.166	3.94774	41.2129	25.1279
3.85407	12.0856	18.3318	12.7279
5.21461	5.80803	4.38704	14.7141
16.0345	9.85114	49.3055	3.32728
13.9437	8.03758	37.0128	41.4359
6.98134	10.9326	31.2468	3.0067
5.01971	13.9711	14.1535	59.9331
8.66178	15.0184	32.9624	59.7439
11.0944	9.41459	58.0708	66.6596
14.0821	12.4265	9.70463	2.96549
4.7133	13.4373	59.4271	20.0725
5.20245	9.75047	18.0601	6.12275
16.5493	7.71525	7.03735	18.1872
9.43464	5.67906	21.2859	3.75732
8.04895	15.4087	36.087	4.23372
12.5899	5.50937	34.242	9.43456
5.42517	17.3581	54.2617	30.1623
6.79982	14.26	48.4472	3.17661
5.72316	12.3865	24.2526	36.5867
11.437	7.64344	39.0107	53.7233
13.6965	14.3827	3.91682	45.8663
11.5344	10.4765	51.3446	20.137
22.9281	12.6834	45.8438	63.4521
14.8025	11.5365	36.9277	36.5106
12.8612	12.2507	22.8073	10.3353
14.1882	7.20139	4.81913	2.87788
16.1202	4.70209	3.20962	62.077
17.6002	9.11652	24.2003	4.23669
15.6715	12.78	33.9891	9.82024
17.7127	9.6239	10.2081	4.58186
4.9099	12.201	80.8208	34.2476
6.09233	14.2277	3.4786	41.462
4.13065	7.89987	3.86037	7.0675
21.1221	14.8049	18.8831	2.62171
17.5477	12.9661	6.37109	3.62412
16.5882	4.33041	22.8737	11.0304
10.774	15.913	43.7565	27.237
4.79059	12.3532	50.837	7.70328
7.30179	12.1838	4.7296	4.25544
19.1497	10.3241	53.32	38.2475
14.8523	12.5551	22.6485	83.6955
6.97197	10.8839	34.1891	17.3834
14.7356	12.187	4.57655	37.0412
14.8591	11.1437	4.17432	33.8849
16.2082	5.11173	12.7062	4.94865
14.5365	6.07814	17.4696	3.0049
15.1189	5.44568	68.3843	13.5833
6.83171	8.51036	4.04008	3.78228
15.7888	4.93319	4.57503	2.6164
15.4165	9.51217	36.2308	4.28636
11.9483	11.342	51.2554	7.25338
8.87623	15.5459	5.49942	2.11643
12.1777	4.78241	4.98929	15.0062
15.3993	3.39509	19.5327	7.9814
19.6048	4.73532	50.9403	18.3213
15.6516	3.59762	36.1963	9.88659
7.7472	5.50686	52.168	18.7505
13.603	10.6089	48.2793	3.94228
17.7541	17.0946	11.9375	48.2571
9.3136	6.27436	41.0486	4.64156
6.65927	14.1049	6.52558	26.1025
6.99248	12.3109	75.2846	41.9759
19.937	11.6624	50.3828	4.45695
6.66999	10.1913	32.9307	40.4618
17.2468	11.439	61.3667	3.46916
10.8012	14.1003	3.59847	2.4739
15.8563	10.1358	34.5749	18.2275
4.85535	16.0679	4.89992	4.48663
15.0061	6.49919	22.594	63.4639
4.06887	11.3573	3.46613	3.64704
13.9951	12.8272	50.6431	2.58226
4.81927	4.6116	8.47531	3.1829
9.81379	11.4898	38.2896	26.4752
14.008	11.0245	4.06299	4.02141
9.15295	13.0643	31.2746	4.74701
14.9346	6.52971	11.8897	7.70818
16.121	14.2842	3.57054	12.4815
20.7975	12.1576	4.12947	5.72598
	8.85115	52.6466	3.47553
	11.5984	15.1242	14.5011
	12.3968	43.8176	25.8627
	18.5756	34.9435	2.89211
	18.2236	3.96729	38.1002
	9.10756	20.4482	14.1624
	3.95231	28.912	13.8978
	15.4155	17.3567	3.84982
	14.0343	15.6056	3.442
	6.14069	5.82548	7.81359
	17.9509	4.48265	3.04637
	11.3735	4.24544	2.86845
	15.0847	18.1114	4.73443
	7.18579	4.66693	14.9813
	4.55995	9.47161	20.7103
	9.70847	26.8842	3.03432
	15.3674	17.2223	8.94181
	10.9851	26.2161	53.0091
	8.27073	13.6742	12.0062
	10.1167	2.66925	10.768
	6.3488	66.9125	15.2401
	5.76145	53.1712	61.7802
	8.59296	12.1192	9.55327
	8.77461	4.4916	44.6838
	10.6282	14.458	16.6343
	10.8756	6.41699	3.57281
	15.5681	30.6563	4.85196
	12.9187	27.3001	64.0584
	8.80378	50.3772	12.8507
	4.6003	33.2547	19.7047
	16.5796	54.1147	66.6413
	16.9119	4.93257	2.27373
	6.63416	16.2952	3.38229
	13.687	65.937	2.5877
	18.781	82.0256	55.7692
	12.7971	79.0687	12.0483
	12.1355	20.7747	30.6438
	14.741	21.2433	3.98087
	5.50691	16.9131	44.8546
	5.45979	5.16448	2.52805
	7.40489	31.3156	50.634
	6.52236	61.9454	3.95044
	13.986	6.03341	11.2827
	9.27623	55.9409	13.4197
	15.2522	4.37005	13.4529
	3.5566	6.73097	3.64177
	7.13679	46.1964	3.493
	16.035	30.2156	47.0497
	5.3631	29.3248	4.19127
	8.58763	37.9993	30.911
	12.2042	3.75482	3.72525
	9.14255	3.69371	4.38691
	11.8862	2.68717	13.132
	10.365	40.0684	9.33432
	15.6822	22.7307	28.0256
	9.92538	21.1243	10.1389
	13.305	4.24271	22.8423
	13.0767	22.1485	13.4565
	5.79595	5.81397	3.26885
	14.823	12.7604	44.392
	11.3934	19.8679	33.873
	6.37223	58.3507	11.9091
	4.15259	5.45048	11.5323
		78.71	14.0491
		38.8037	43.9829
		59.1631	9.48392
		6.77325	21.3885
		12.7285	29.9824
		20.9256	5.76912
		31.5022	4.45564
		6.57055	3.52535
		16.0488	71.8079
		49.0029	3.97313
		19.5373	42.5254
		10.9252	3.60627
		51.0991	12.0382
		35.142	11.2498
		45.0847	15.2939
		45.8597	36.1232
		35.2096	10.0147
		6.43888	16.7855
		27.0711	3.91789
		6.24675	4.20064
		18.2792	18.68
		10.9105	5.33498
		46.5688	21.4515
		12.1717	16.109
		20.8924	27.5559
		19.8074	4.258
		7.97763	4.13471
		14.2009	9.70287
		48.3037	15.24
		4.30942	14.1299
		60.5008	54.2022
		30.6082	4.14835
		5.57064	37.8623
		35.5489	36.5536
		22.6002	46.489
		15.1335	9.7981
		31.32	29.9758
		5.33846	2.74338
		8.31917	11.6675
		52.257	32.8897
		13.417	2.81729
		19.8917	2.92953
		6.24812	45.6494
		52.4374	32.81
		5.06772	37.3978
		5.71421	2.36192
		47.7399	11.9113
		25.1876	26.3137
		29.6503	3.41487
		18.7899	21.2872
		23.6737	15.0168
		13.1603	17.5348
		11.6376	4.92202
		24.6474	2.45972
		10.1664	51.8402
		63.0584	4.83907
		20.4512	5.04579
		48.1037	18.5082
		36.2411	18.4483
		3.98476	3.72349
		36.552	54.6243
		26.7927	59.5014
		32.7336	47.904
		19.1932	27.9892
		26.483	4.48226
		12.0479	3.59158
		8.45878	29.1909
		20.0096	14.0468
		18.3545	33.1687
		3.87127	3.64991
		51.7093	6.35082
		3.77826	4.54144
		32.2371	8.22204
		5.6792	3.23374
		53.1124	64.1604
		6.42722	4.33512
		48.9812	4.8004
		28.8361	3.51866
		23.3792	25.242
		22.2478	16.9853
		69.2605	61.1747
		15.7027	19.2694
		31.5253	5.55315
		10.3479	50.1442
		49.277	55.8079
		3.48483	5.65787
		24.6867	18.3796
		37.2105	7.08888
		31.6839	36.5431
		32.741	3.98162
		36.5169	4.13885
		49.1066	20.2495
		6.04011	3.77424
		33.806	15.6812
		12.4189	66.7652
		20.3521	4.96104
		19.6808	40.5984
		22.3914	4.43343
		26.1716	5.39845
		52.947	48.8417
		14.1472	32.1329
		4.00068	14.8966
		66.0301	12.3202
		45.9195	9.30632
		2.47211	13.9761
		6.58446	16.3047
		56.4363	5.69551
		7.35009	4.11052
		6.63771	3.39806
		57.292	10.543
		33.5904	4.56054
		5.22731	5.12803
		23.1158	31.9737
		5.57187	3.38172
		29.3986	7.83782
		25.4607	13.9749
		3.38052	11.2028
		16.4009	2.67916
		14.9849	35.873
		28.5455	12.8781
		31.0787	5.00634
		77.9769	49.1812
		22.7327	18.5911
		4.94925	23.7384
		7.84187	5.08492
		27.6848	2.66447
		37.6	2.95641
		16.6816	17.9312
		6.01463	14.6407
		15.3183	41.2182
		62.3919	40.1173
		4.08796	54.6283
		28.672	4.35809
		21.5807	2.5917
		2.68854	4.9795
		15.0245	11.5603
		57.6175	22.1465
		5.67074	18.3658
		19.1682	50.7367
		5.58339	8.54242
		7.25928	28.4955
		45.0267	5.30008
		21.5562	3.94573
		3.85624	44.9824
		31.1951	5.79212
		4.41868	3.19923
		37.5818	27.3179
		33.6897	13.5626
		21.5129	65.2756
		4.34442	7.21621
		6.25561	43.0237
		48.0432	4.5806
		21.6809	4.17043
		21.3096	27.7651
		50.0703	3.97706
		3.27341	24.4544
		35.7487	43.1782
		32.1862	21.2606
		12.9979	32.4719
		42.3275	23.3175
		4.95609	24.8117
		45.3581	12.5991
		21.9593	12.8352
		5.3482	34.5701
		2.60894	68.5091
		16.2126	3.18336
		25.7862	39.6611
		30.1473	30.7547
		39.0628	57.9282
		2.94528	67.1951
		56.002	32.2963
		14.2741	3.63922
		14.723	36.3376
		49.3781	15.055
		29.8257	4.25193
		4.76839	31.3183
		49.9873	59.56
		17.5577	10.3483
		5.26101	51.4059
		40.3632	26.7919
		21.4105	3.90785
		48.4983	16.793
		4.67729	2.31661
		19.9301	2.47953
		29.2332	9.62719
		3.67459	12.676
		11.8159	42.3704
		60.1833	57.9976
		45.8077	18.2302
		63.4834	44.3082
		53.5549	6.43763
		70.6143	3.82859
		2.65583	15.0684
		31.053	37.525
		23.1016	2.96622
		3.15576	34.1617
		3.29223	11.0888
		14.5204	19.8788
		46.2054	10.8713
		56.3561	48.9391
		10.2477	2.3551
		29.7883	28.797
		45.5858	3.42183
		3.05834	2.82915
		43.5744	29.2352
		6.12316	2.70515
		57.1956	10.0109
		43.1641	3.63791
		23.648	3.87533
		55.9466	33.7386
		54.0455	39.7974
		46.257	15.8341
		28.0749	37.9695
		19.0832	13.0958
		35.4131	31.0796
		11.1418	15.58
		21.065	18.2493
		56.1555	2.94539
		4.23958	11.8593
		43.3884	20.1815
		57.1813	9.66261
		49.6701	21.6478
		40.8783	2.39435
		55.5507	27.1703
		62.7917	40.3164
		59.5946	6.09574
		76.5986	2.36495
		41.9307	5.78393
		27.3724	6.40424
		4.32337	4.60157
		15.4471	36.5927
		29.3568	27.63
		18.8985	23.2722
		3.18831	31.4532
		34.309	72.0744
		4.13581	25.9852
		40.5959	3.80791
		57.6592	3.03181
		31.8624	3.96509
		11.736	4.28972
		16.4464	13.149
		3.90224	17.3941
		8.99224	42.9357
		47.6714	7.33446
		48.7038	18.1772
		23.2818	35.4002
		9.50026	23.6639
		13.5977	10.4043
		3.33166	4.20586
		12.5599	11.6155
		4.1977	6.10892
		33.7103	61.4294
		51.3372	4.05299
		3.90139	3.53152
		43.8685	4.75324
		50.1685	11.0689
		30.2015	9.51321
		5.56531	8.85452
		52.4873	42.8065
		6.2706	3.23325
		36.653	29.3213
		17.269	80.1412
		6.08687	6.70498
		79.4509	23.6882
		45.5109	5.5839
		3.17924	29.1708
		59.5971	75.8482
		18.8261	15.4356
		70.6792	10.9836
		4.98347	22.844
		54.4625	40.4006
		25.2562	3.03866
		39.5907	19.8666
		2.77481	23.8571
		25.9644	39.4565
		3.87816	25.6777
		33.2585	5.57628
		15.7646	46.4074
		49.9542	22.016
		53.3777	50.1062
		24.5361	16.9819
		5.06213	46.7053
		3.08323	20.186
		34.7765	23.9346
		56.6916	12.9728
		29.6783	4.04631
		22.3407	3.41231
		3.42479	7.5383
		26.893	23.6249
		5.35986	20.2907
		15.9583	4.25707
		21.2966	23.3348
		33.6529	3.75282
		4.09172	4.96698
		12.8913	30.8448
		69.5631	4.51088
		10.5439	6.7452
		61.9282	44.9377
		21.3868	2.95926
		25.1977	4.84222
		33.5446	17.4586
		31.938	19.3849
		14.0654	4.2665
		9.83505	34.4391
		57.3266	15.3305
		23.853	3.76362
		63.3092	4.92251
		3.76581	17.2743
		5.35496	22.3714
		45.004	41.9329
		4.09483	11.5875
		4.00094	2.62791
		36.703	32.5795
		21.5331	12.5907
		13.5602	20.6883
		3.33179	5.58576
		48.9742	14.6455
		60.6801	2.66656
		24.2109	17.6108
		45.8027	9.16616
		40.0974	14.1088
		2.74721	4.55231
		49.4256	36.7938
		3.71213	4.16567
		25.0151	4.57912
		52.843	5.58237
		51.7812	6.89261
		4.60815	17.0917
		54.9575	4.07258
		10.244	27.5195
		16.876	16.348
		20.5481	17.4625
		64.6958	3.77834
		37.3826	4.97199
		58.045	4.33482
		56.4106	4.7704
		2.51046	5.52246
		54.3933	8.85959
		3.13364	66.3177
		43.4105	37.2004
		40.3849	27.3422
		40.594	13.7319
		31.3611	63.6903
		26.1466	3.4786
		9.03099	11.1635
		4.88156	10.4934
		20.8633	21.6403
		16.3508	16.5231
		50.0706	4.85977
		20.7078	4.23965
		2.74279	3.396
		44.6855	5.30485
		2.51039	44.8023
		33.9023	4.7973
		18.7751	70.0824
		4.56554	15.4582
		16.6742	8.07207
		49.7442	14.6003
		3.89046	3.7465
		39.6082	15.5174
		3.1828	23.9602
		24.1489	2.92346
		30.0742	3.30306
		3.56425	47.9293
		45.2724	57.9985
		2.86737	54.4372
		4.19673	6.42764
		36.8805	33.3519
		3.67039	46.1019
		4.24228	3.57569
		3.84892	15.006
		17.544	21.4704
		34.7736	2.24328
		19.5782	32.8796
		26.8189	2.40447
		2.6228
		11.8724
		15.9903
		49.5517
		71.323
		20.7018
		14.852
		37.2612
		25.34
		2.87021
		22.7917
		45.8362
		24.8086
		3.17624
		5.01749
		8.01301
		15.979
		5.03593
		57.0449
		21.8346
		34.9409
		40.2533
		54.1921
		27.4403
		5.7263
		12.1289
		3.57887
		39.405
		18.3364
		50.5639
		38.3014
		3.60871
		23.1426
		12.1971
		51.4198
		26.436
		4.90393
		47.0154
		3.5299
		67.9042
		3.27037
		3.8524
		12.554
		4.62707
		14.6369
		18.9574
		12.7441
		36.7385
		13.6219
		37.2511
		27.601
		45.0902
		4.5981
		24.9299

## Sheet: Fig 2D
		#1	#2	#3	#4	#5
	si-Ctrl	16.0959	23.5925	26.8817	25.0836	25.5034
	si-ATAD5	20.9486	31.7181	29.2683	31.9249	28.3525
	si-RAD51	27.8638	34.9112	39.9329	33.0544	31.0861
	si-Both	29.11	34.524	38.278	33.18	32.367

[truncated: 54 more sheets: Fig 2E, Fig 2F, Fig 2G, Fig 2I, Fig 2J, Fig 2K, Fig 2L, Fig 2M, Fig 2N, Fig S2A, Fig S2B, Fig S2D , Fig S3C, Fig S3D, Fig S3E, Fig S3F, Fig S3G, Fig S3H, Fig 3A, Fig 3B …]
